# Supplementary material for: Cascaded dissipative DNAzyme-driven layered networks guide transient replication of coded-strands as gene models
Source: Nat Commun. 2022 Jul 29;13:4414. doi: 10.1038/s41467-022-32148-9 (PMC9338015; doi:10.1038/s41467-022-32148-9)
Supplement: Supplementary file 4 — Source Data [file 41467_2022_32148_MOESM4_ESM.xlsx]

## Sheet: Fig. 1b
Curve i			Curve ii			Curve iii
Time (h)	Concentration (μM)		Time (h)	Concentration (μM)		Time (h)	Concentration (μM)
0.00171	0.000539054		1.38889e-05	-0.00311		0.000583333	-0.00305
0.00467	0.00238		0.00296	-0.00199		0.00356	-0.00188
0.0076	0.00287		0.0059	-9.4324e-05		0.00652	0.09228
0.01056	0.08631		0.00885	0.05037		0.00947	0.12772
0.01349	0.10992		0.01179	0.06524		0.01245	0.14105
0.01645	0.12736		0.01474	0.08173		0.0154	0.15505
0.0194	0.13348		0.01771	0.09192		0.01836	0.16286
0.02236	0.13659		0.02067	0.09184		0.02129	0.17015
0.02533	0.13658		0.02363	0.09385		0.02426	0.17056
0.02829	0.15065		0.02658	0.09699		0.02721	0.18449
0.03124	0.14943		0.02953	0.0929		0.03017	0.17552
0.03421	0.14045		0.0325	0.09193		0.03313	0.18023
0.03717	0.14322		0.03547	0.09555		0.03608	0.17753
0.0401	0.14408		0.0384	0.09541		0.03904	0.18405
0.04306	0.14416		0.04136	0.09347		0.04201	0.18549
0.04603	0.14511		0.04432	0.09465		0.04497	0.1797
0.04899	0.14201		0.04729	0.0932		0.04793	0.17885
0.05196	0.14428		0.05025	0.08966		0.0509	0.17999
0.05489	0.13892		0.0532	0.09372		0.05388	0.18209
0.05786	0.153		0.05615	0.085		0.05682	0.17505
0.06086	0.1403		0.05913	0.08979		0.05978	0.17618
0.06387	0.14324		0.06215	0.08659		0.06275	0.17912
0.06687	0.14702		0.06515	0.08786		0.06572	0.17552
0.06987	0.13998		0.06815	0.08607		0.0687	0.17796
0.07286	0.14025		0.07112	0.08489		0.07167	0.17909
0.07583	0.14622		0.0741	0.09211		0.07464	0.17805
0.0788	0.14601		0.0771	0.08194		0.0776	0.17658
0.08173	0.14395		0.08005	0.0848		0.08057	0.17652
0.08469	0.14162		0.08299	0.07842		0.08355	0.17804
0.08763	0.14495		0.08592	0.08539		0.08654	0.17502
0.09059	0.13759		0.08888	0.08832		0.08952	0.18398
0.09358	0.14362		0.09187	0.08225		0.0925	0.18028
0.09654	0.1415		0.09483	0.07763		0.09549	0.17956
0.09949	0.13912		0.09778	0.07225		0.09847	0.17697
0.10244	0.13436		0.10074	0.08073		0.10145	0.17418
0.10541	0.14062		0.1037	0.07886		0.10443	0.17297
0.10837	0.13938		0.10666	0.08165		0.10739	0.18042
0.11133	0.13091		0.10962	0.08377		0.11036	0.16757
0.11424	0.13905		0.11256	0.08172		0.11332	0.17685
0.11827	0.13534		0.11551	0.07978		0.11628	0.17321
0.1272	0.13788		0.11951	0.07831		0.11924	0.17272
0.13016	0.13963		0.12847	0.09033		0.1222	0.17681
0.1331	0.136		0.13142	0.0876		0.12515	0.17402
0.13606	0.13444		0.13437	0.08271		0.12811	0.16844
0.13901	0.13478		0.13731	0.08271		0.13106	0.17705
0.14752	0.13578		0.14027	0.08486		0.13402	0.1667
0.15044	0.13454		0.14876	0.08125		0.13696	0.1719
0.15341	0.13425		0.1517	0.08283		0.13992	0.17882
0.15634	0.13262		0.15465	0.07577		0.14288	0.18033
0.1593	0.13329		0.15759	0.07504		0.14583	0.16949
0.16226	0.13463		0.16056	0.07606		0.14879	0.17133
0.16522	0.13081		0.16351	0.07296		0.15177	0.17241
0.16813	0.13383		0.16645	0.07788		0.15472	0.16897
0.1711	0.13546		0.1694	0.08322		0.15768	0.1662
0.17406	0.12791		0.17235	0.07901		0.16064	0.18068
0.17702	0.13309		0.17531	0.07236		0.1636	0.16866
0.17997	0.13634		0.17828	0.07359		0.16653	0.17219
0.18955	0.12905		0.18123	0.07176		0.17678	0.18233
0.19251	0.13559		0.19081	0.0796		0.17974	0.16903
0.19546	0.12936		0.19377	0.07414		0.1827	0.18197
0.19842	0.12843		0.19673	0.07485		0.18565	0.17245
0.20135	0.13877		0.19966	0.07179		0.18861	0.17334
0.2043	0.12906		0.20259	0.08136		0.19615	0.17383
0.20724	0.13803		0.20555	0.07938		0.19911	0.16992
0.2102	0.13665		0.20849	0.07333		0.20207	0.16546
0.21313	0.12289		0.21144	0.06996		0.20504	0.16701
0.2161	0.1331		0.2144	0.06916		0.20799	0.16987
0.21905	0.13111		0.21734	0.07782		0.21095	0.17618
0.22202	0.12526		0.22031	0.0677		0.21393	0.16471
0.22499	0.13457		0.22328	0.07722		0.22133	0.17028
0.22795	0.1319		0.22626	0.07034		0.22431	0.1714
0.23092	0.13111		0.22921	0.07093		0.22728	0.17305
0.2339	0.13084		0.23217	0.07016		0.23025	0.17202
0.23687	0.13233		0.23513	0.07398		0.23324	0.16499
0.24783	0.12651		0.2381	0.0724		0.2362	0.1694
0.25079	0.12501		0.24908	0.07473		0.23917	0.16824
0.25375	0.12936		0.25204	0.07696		0.24906	0.16544
0.25672	0.1289		0.25501	0.06953		0.25203	0.17417
0.25969	0.13113		0.25798	0.06986		0.25499	0.17792
0.26265	0.12489		0.26094	0.07006		0.25799	0.16734
0.2656	0.12557		0.26389	0.075		0.26096	0.16356
0.26857	0.12441		0.26686	0.07363		0.26395	0.16692
0.27151	0.13054		0.2698	0.07529		0.26695	0.16991
0.27448	0.12858		0.27276	0.07047		0.26993	0.17321
0.27744	0.12354		0.27572	0.06772		0.27289	0.16916
0.2804	0.12754		0.27869	0.07199		0.27585	0.16968
0.28337	0.12501		0.28165	0.06836		0.27883	0.16865
0.28635	0.12598		0.28464	0.0659		0.2818	0.16675
0.28933	0.12708		0.2876	0.0722		0.28478	0.17535
0.29233	0.11994		0.2906	0.06718		0.28774	0.17152
0.2953	0.13286		0.29358	0.0714		0.29069	0.1655
0.29825	0.12283		0.29655	0.07162		0.29364	0.16373
0.30123	0.12853		0.2995	0.07024		0.2966	0.16863
0.30422	0.12613		0.30248	0.06908		0.29954	0.17226
0.30718	0.1238		0.30548	0.07091		0.3025	0.16055
0.31015	0.12348		0.30843	0.07261		0.30544	0.15712
0.31309	0.12234		0.3114	0.07267		0.30839	0.16524
0.31602	0.12374		0.31433	0.06808		0.31135	0.16976
0.31898	0.13279		0.31727	0.07257		0.3143	0.16271
0.32195	0.12465		0.32025	0.06956		0.31725	0.1598
0.32491	0.1247		0.3232	0.07447		0.32021	0.16369
0.32787	0.12291		0.32618	0.06914		0.32315	0.16556
0.33083	0.12205		0.32912	0.0737		0.32612	0.16159
0.33377	0.12515		0.33208	0.07665		0.32907	0.16502
0.33675	0.12235		0.33504	0.07593		0.33201	0.16538
0.33969	0.12101		0.338	0.07304		0.33503	0.16165
0.34263	0.12029		0.34093	0.07414		0.33798	0.16116
0.34558	0.12232		0.34388	0.07268		0.34095	0.15594
0.34851	0.12323		0.34682	0.06783		0.34391	0.1704
0.35147	0.1242		0.34977	0.06831		0.34687	0.16425
0.35443	0.12374		0.35272	0.06833		0.34983	0.1632
0.35738	0.12161		0.35569	0.07583		0.35278	0.15437
0.36035	0.12408		0.35865	0.0745		0.35574	0.15286
0.3633	0.12719		0.36161	0.07646		0.3587	0.16686
0.36627	0.12209		0.36456	0.07206		0.36166	0.15976
0.36923	0.12556		0.36752	0.07071		0.36465	0.1555
0.3722	0.12218		0.37048	0.07263		0.3676	0.15867
0.37513	0.12662		0.37344	0.06909		0.37056	0.15876
0.37809	0.12104		0.3764	0.07286		0.37352	0.15765
0.38105	0.12108		0.37936	0.06819		0.37648	0.15198
0.38401	0.12049		0.38232	0.07274		0.37944	0.15785
0.38697	0.12116		0.38527	0.07214		0.3824	0.16577
0.3899	0.11962		0.3882	0.0719		0.38535	0.15327
0.39286	0.12099		0.39116	0.07326		0.38831	0.15489
0.39581	0.12292		0.39411	0.06765		0.39127	0.16098
0.39877	0.12598		0.39708	0.07161		0.39424	0.16009
0.40172	0.12219		0.40002	0.07095		0.39721	0.15746
0.40468	0.12219		0.40298	0.07133		0.40019	0.16156
0.40762	0.12173		0.40593	0.07073		0.40315	0.15471
0.41058	0.11825		0.40888	0.07279		0.40612	0.15254
0.41354	0.11931		0.41184	0.06755		0.40908	0.15729
0.41648	0.11817		0.41479	0.0722		0.41205	0.15595
0.41944	0.11998		0.41775	0.07679		0.41502	0.16045
0.4224	0.12383		0.42069	0.06988		0.41801	0.16208
0.42534	0.12078		0.42366	0.06576		0.42095	0.15669
0.4283	0.11766		0.42661	0.06782		0.4239	0.16168
0.43126	0.12318		0.42956	0.07419		0.42687	0.1572
0.43422	0.12018		0.43252	0.0704		0.42985	0.16173
0.43718	0.12652		0.43548	0.06969		0.43283	0.15701
0.44015	0.12382		0.43844	0.07278		0.43581	0.15531
0.44311	0.12039		0.44141	0.07401		0.43881	0.15182
0.44606	0.11511		0.44437	0.07835		0.44178	0.15872
0.44901	0.11698		0.44731	0.06788		0.44474	0.15371
0.45198	0.11834		0.45027	0.06583		0.44771	0.15287
0.45495	0.11922		0.45325	0.06845		0.4507	0.16098
0.45791	0.12078		0.4562	0.07432		0.45369	0.15891
0.46083	0.11875		0.45916	0.07149		0.45669	0.14798
0.4638	0.11226		0.46208	0.07114		0.45967	0.15936
0.46677	0.12185		0.46508	0.07193		0.46263	0.15383
0.46975	0.11738		0.46802	0.06509		0.46562	0.15216
0.4727	0.1155		0.47098	0.06412		0.46857	0.15688
0.47569	0.11548		0.47397	0.07138		0.47155	0.16377
0.47868	0.10995		0.47694	0.06739		0.47449	0.16156
0.48165	0.11761		0.47995	0.07337		0.47745	0.15301
0.48459	0.1201		0.48291	0.07035		0.48039	0.15197
0.48756	0.11424		0.48584	0.0671		0.48335	0.15685
0.49054	0.11775		0.48881	0.07698		0.48631	0.15857
0.49352	0.11673		0.4918	0.0722		0.48925	0.16662
0.49651	0.11463		0.49479	0.06811		0.49221	0.15514
0.49949	0.12299		0.49777	0.07178		0.49516	0.16095
0.50245	0.11103		0.50074	0.06655		0.49812	0.15589
0.5054	0.11449		0.5037	0.06867		0.50106	0.15588
0.50836	0.11717		0.50666	0.06786		0.50402	0.15776
0.51131	0.1106		0.50962	0.06813		0.50699	0.15219
0.51428	0.11552		0.51258	0.0711		0.50995	0.15238
0.51724	0.1091		0.51555	0.06384		0.51291	0.15438
0.5202	0.10975		0.51849	0.06492		0.51587	0.1477
0.52316	0.11943		0.52147	0.06582		0.51881	0.15041
0.52608	0.11592		0.5244	0.06833		0.52175	0.15113
0.52903	0.11625		0.52734	0.0703		0.52471	0.15309
0.53195	0.11529		0.53027	0.06981		0.52766	0.15572
0.53491	0.11238		0.53322	0.06726		0.53063	0.14709
0.53784	0.11466		0.53615	0.07014		0.53357	0.15007
0.5408	0.11005		0.5391	0.06923		0.53653	0.15388
0.54376	0.11517		0.54206	0.06681		0.53949	0.15273
0.54671	0.11352		0.54501	0.07269		0.54245	0.15305
0.54963	0.11072		0.54795	0.06704		0.54541	0.14773
0.5526	0.10978		0.5509	0.06575		0.54836	0.15084
0.55553	0.11053		0.55385	0.06987		0.55132	0.15334
0.55849	0.11499		0.55678	0.07354		0.55427	0.14924
0.56141	0.11136		0.55973	0.06458		0.55723	0.1499
0.56437	0.11466		0.56267	0.06949		0.56017	0.15115
0.56733	0.11663		0.56563	0.0612		0.56313	0.15245
0.57027	0.11415		0.56858	0.06499		0.56607	0.14933
0.57323	0.1083		0.57153	0.06581		0.56903	0.15092
0.57617	0.11211		0.57448	0.07204		0.57199	0.15295
0.57912	0.11335		0.57744	0.06341		0.57493	0.14717
0.58206	0.1072		0.58037	0.06997		0.57791	0.15018
0.58502	0.11147		0.58333	0.06691		0.58086	0.14662
0.58799	0.10688		0.5863	0.06574		0.58381	0.14809
0.59096	0.11168		0.58926	0.06373		0.58678	0.14741
0.59391	0.11596		0.59221	0.06055		0.58975	0.1492
0.59687	0.11739		0.59517	0.06397		0.59271	0.14509
0.59983	0.10987		0.59813	0.06441		0.59567	0.15228
0.60278	0.10972		0.60109	0.06774		0.59861	0.14693
0.60574	0.11594		0.60405	0.06817		0.60157	0.15149
0.6087	0.11356		0.60701	0.06676		0.60456	0.14749
0.61166	0.11571		0.60996	0.06412		0.60752	0.15029
0.61459	0.1114		0.6129	0.0663		0.61048	0.15589
0.61755	0.11222		0.61585	0.06611		0.61343	0.14622
0.62052	0.10826		0.61881	0.06967		0.61641	0.15502
0.62348	0.10985		0.62177	0.06052		0.61939	0.1422
0.62641	0.10801		0.62471	0.06555		0.62235	0.14279
0.62933	0.11866		0.62766	0.0636		0.6253	0.14913
0.6323	0.11331		0.63059	0.06481		0.62828	0.14983
0.63524	0.11336		0.63353	0.06064		0.6313	0.15044
0.6382	0.11409		0.63651	0.0625		0.63427	0.14577
0.64115	0.10782		0.63944	0.06577		0.63727	0.15158
0.64409	0.11043		0.6424	0.06289		0.64021	0.15163
0.64703	0.11545		0.64534	0.06494		0.64317	0.14964
0.64999	0.11099		0.64828	0.06499		0.64613	0.14948
0.65296	0.10519		0.65126	0.06601		0.64909	0.14944
0.65594	0.10801		0.65421	0.06559		0.65207	0.14617
0.65891	0.10671		0.65719	0.06858		0.65503	0.14435
0.6619	0.1111		0.66017	0.06537		0.65799	0.15083
0.66487	0.11338		0.66313	0.06328		0.66093	0.14495
0.66781	0.11267		0.6661	0.06687		0.66389	0.14823
0.6708	0.10929		0.66906	0.0618		0.66683	0.15017
0.67376	0.10657		0.67205	0.06686		0.66979	0.14936
0.67674	0.11366		0.67502	0.06514		0.67275	0.15764
0.67972	0.1078		0.67799	0.06855		0.67571	0.14913
0.68269	0.11009		0.68097	0.07103		0.67865	0.14436
0.68569	0.10959		0.68395	0.06753		0.6816	0.14339
0.68865	0.10594		0.68692	0.06776		0.68456	0.14897
0.69159	0.10749		0.6899	0.0667		0.6875	0.14816
0.69455	0.10735		0.69284	0.06206		0.69046	0.14494
0.69751	0.11284		0.69581	0.06098		0.6934	0.15007
0.70047	0.10965		0.69877	0.06437		0.69636	0.1436
0.7034	0.1083		0.7017	0.06341		0.69932	0.14738
0.70637	0.11196		0.70466	0.06511		0.70227	0.14794
0.70931	0.10574		0.70762	0.06624		0.70521	0.14816
0.71228	0.10499		0.71058	0.06352		0.70817	0.14935
0.71526	0.11226		0.71355	0.06227		0.71111	0.14611
0.71822	0.11086		0.71651	0.06182		0.71407	0.15196
0.72117	0.11474		0.71948	0.07001		0.71701	0.14792
0.72415	0.10605		0.72244	0.06122		0.71997	0.15333
0.7271	0.10959		0.7254	0.06151		0.72292	0.14232
0.73006	0.10865		0.72835	0.06218		0.72588	0.14284
0.73301	0.1077		0.73133	0.06201		0.72882	0.14736
0.73598	0.10662		0.73427	0.06092		0.73178	0.1421
0.73894	0.11198		0.73724	0.066		0.73472	0.1451
0.7419	0.10758		0.7402	0.06221		0.73768	0.14704
0.74485	0.10771		0.74316	0.06529		0.74063	0.14319
0.74781	0.10681		0.7461	0.06165		0.74358	0.14086
0.75077	0.10756		0.74908	0.06537		0.74654	0.14866
0.75373	0.10994		0.75203	0.06049		0.7495	0.14726
0.75669	0.10466		0.75499	0.06593		0.75245	0.13961
0.75965	0.1041		0.75795	0.06511		0.75542	0.14119
0.7626	0.10245		0.76091	0.06544		0.75839	0.14679
0.76556	0.11296		0.76387	0.06016		0.76135	0.14621
0.76852	0.11281		0.76683	0.06162		0.76431	0.14437
0.77149	0.1113		0.76978	0.06605		0.76726	0.14211
0.77444	0.10914		0.77274	0.05789		0.77024	0.13898
0.77741	0.10498		0.7757	0.06325		0.77318	0.14162
0.78035	0.10626		0.77866	0.06049		0.77615	0.14264
0.78333	0.10782		0.78162	0.0599		0.7791	0.14656
0.78627	0.10711		0.78456	0.06176		0.78206	0.14511
0.78923	0.10988		0.78753	0.06439		0.78501	0.14841
0.79219	0.10523		0.79049	0.05972		0.78799	0.14632
0.79516	0.10828		0.79346	0.0617		0.79096	0.14575
0.79812	0.10683		0.79642	0.06302		0.79393	0.14399
0.80105	0.10215		0.79935	0.061		0.79689	0.14544
0.80402	0.1077		0.80231	0.06417		0.79988	0.14622
0.80695	0.1097		0.80526	0.0624		0.80284	0.14077
0.80988	0.10935		0.80819	0.06046		0.8058	0.13724
0.81284	0.10473		0.81115	0.06186		0.8088	0.14556
0.81577	0.10328		0.81408	0.06554		0.81175	0.13704
0.81871	0.10832		0.81702	0.05485		0.81475	0.14089
0.8217	0.10653		0.81999	0.05817		0.81773	0.14387
0.82467	0.10287		0.82296	0.07072		0.8207	0.14208
0.82765	0.11408		0.82594	0.06069		0.82367	0.14127
0.8306	0.10443		0.8289	0.06228		0.82666	0.13931
0.83355	0.10041		0.83184	0.06066		0.82965	0.14257
0.83651	0.10902		0.83481	0.05856		0.83265	0.14262
0.83949	0.10575		0.83777	0.06353		0.83563	0.14553
0.84246	0.10116		0.84074	0.06561		0.8386	0.14231
0.84544	0.10436		0.84371	0.06107		0.84156	0.14745
0.84841	0.10403		0.84669	0.0591		0.84452	0.14466
0.85138	0.10884		0.84966	0.06234		0.84747	0.13385
0.85434	0.10622		0.85262	0.05829		0.85045	0.14036
0.85732	0.1026		0.8556	0.05674		0.85342	0.14751
0.8603	0.103		0.85857	0.0627		0.85638	0.15109
0.86327	0.10572		0.86153	0.05915		0.85933	0.14719
0.86627	0.10007		0.86455	0.05979		0.86229	0.13786
0.86925	0.10217		0.86752	0.06019		0.86525	0.1438
0.87221	0.10446		0.8705	0.05862		0.86821	0.14043
0.87519	0.10077		0.87346	0.058		0.87117	0.13885
0.87813	0.10658		0.87642	0.06055		0.87411	0.1386
0.88109	0.10613		0.87938	0.05886		0.87707	0.14111
0.88405	0.10371		0.88235	0.05805		0.88004	0.14135
0.887	0.09756		0.88531	0.05968		0.883	0.13897
0.88996	0.10225		0.88827	0.05859		0.88596	0.14211
0.89292	0.09943		0.89123	0.06269		0.88892	0.13513
0.89588	0.10101		0.89417	0.05521		0.89188	0.14598
0.89884	0.10211		0.89714	0.06004		0.89483	0.14521
0.9018	0.10337		0.90009	0.05799		0.89779	0.13991
0.90475	0.09883		0.90305	0.05957		0.90076	0.14116
0.90771	0.10765		0.90602	0.06057		0.90372	0.14326
0.91066	0.10671		0.90898	0.05912		0.90668	0.14197
0.91363	0.10847		0.91193	0.05813		0.90964	0.14108
0.91659	0.10452		0.91489	0.06223		0.9126	0.1394
0.91956	0.10228		0.91785	0.0571		0.91556	0.13895
0.9225	0.10186		0.92081	0.0581		0.91853	0.14227
0.92548	0.10596		0.92377	0.06092		0.9215	0.13998
0.92841	0.10355		0.92674	0.06055		0.92447	0.13978
0.93132	0.10501		0.92964	0.06279		0.92743	0.1352
0.93428	0.09958		0.93259	0.06073		0.93039	0.13612
0.93723	0.10035		0.93553	0.05821		0.93335	0.14368
0.94018	0.10784		0.93849	0.05652		0.93631	0.14205
0.94314	0.10523		0.94145	0.05583		0.93928	0.14192
0.94607	0.10321		0.94439	0.0554		0.94224	0.1448
0.94902	0.10584		0.94732	0.06261		0.94521	0.1404
0.95199	0.10309		0.95028	0.06304		0.94815	0.13948
0.95493	0.09847		0.95324	0.05638		0.9511	0.1338
0.95789	0.10645		0.9562	0.05803		0.95403	0.13167
0.96085	0.10327		0.95916	0.05896		0.95696	0.1417
0.96381	0.1021		0.96212	0.0559		0.95992	0.13964
0.96678	0.10278		0.96507	0.05689		0.96289	0.13972
0.96973	0.10371		0.96802	0.05877		0.96585	0.13458
0.97268	0.10045		0.97098	0.0525		0.96882	0.13684
0.97563	0.10003		0.97392	0.05908		0.97179	0.14326
0.9786	0.10104		0.97689	0.06197		0.97475	0.14436
0.98156	0.10376		0.97986	0.05804		0.97771	0.14027
0.98453	0.1071		0.98282	0.06143		0.98068	0.138
0.98746	0.09568		0.98577	0.05629		0.98364	0.13824
0.99042	0.10349		0.98873	0.05698		0.98661	0.13929
0.99335	0.10212		0.99166	0.05881		0.9896	0.13663
0.99631	0.10159		0.99461	0.05373		0.99257	0.13843
0.99927	0.10151		0.99757	0.06317		0.99553	0.13794
1.00223	0.09952		1.00052	0.05815		0.99853	0.13594
1.00518	0.10306		1.00348	0.05691		1.0015	0.13944
1.00814	0.10148		1.00642	0.05612		1.00449	0.1438
1.0111	0.1037		1.00939	0.05543		1.00747	0.13714
1.01405	0.10421		1.01234	0.05298		1.01047	0.13798
1.01699	0.10636		1.01528	0.06083		1.01342	0.13833
1.01998	0.10761		1.01824	0.05852		1.01639	0.13605
1.02298	0.0987		1.02124	0.05878		1.01936	0.14028
1.02595	0.09923		1.02423	0.05364		1.0223	0.13969
1.02893	0.103		1.02721	0.05881		1.02526	0.14039
1.03193	0.10751		1.0302	0.06066		1.02821	0.14124
1.03488	0.09872		1.03318	0.05851		1.03117	0.14004
1.03784	0.09566		1.03613	0.05601		1.03411	0.14061
1.04082	0.10061		1.0391	0.06019		1.03707	0.13869
1.04381	0.10291		1.04207	0.05479		1.04001	0.14374
1.04677	0.10049		1.04506	0.06029		1.04297	0.13944
1.04975	0.10032		1.04802	0.05433		1.04592	0.13771
1.05272	0.09643		1.051	0.05503		1.04886	0.14127
1.05567	0.10009		1.05396	0.05495		1.05182	0.13625
1.05864	0.09719		1.05693	0.05772		1.05478	0.13636
1.0616	0.09815		1.0599	0.0583		1.05772	0.14552
1.06456	0.1		1.06286	0.05093		1.06068	0.13768
1.06752	0.09919		1.06582	0.05962		1.06362	0.13564
1.07047	0.09869		1.06877	0.05228		1.06658	0.1341
1.07342	0.10467		1.07172	0.06042		1.06953	0.13667
1.07639	0.10068		1.07468	0.06092		1.07247	0.14173
1.07935	0.09967		1.07765	0.05444		1.07543	0.13414
1.08231	0.10137		1.08061	0.05533		1.07839	0.14107
1.08525	0.09716		1.08354	0.05189		1.08133	0.13718
1.08822	0.10122		1.08652	0.05486		1.08428	0.13543
1.09117	0.09662		1.08947	0.05642		1.08723	0.13283
1.09413	0.10236		1.09243	0.05386		1.09019	0.13678
1.09708	0.09692		1.09539	0.0525		1.09315	0.1335
1.10004	0.09561		1.09835	0.05555		1.0961	0.13051
1.103	0.10125		1.10131	0.05597		1.09907	0.13174
1.10596	0.093		1.10427	0.05554		1.10203	0.13418
1.10892	0.10217		1.10722	0.05616		1.10498	0.13899
1.11185	0.10405		1.11015	0.05607		1.10794	0.13665
1.11481	0.10272		1.11311	0.0571		1.11091	0.13727
1.11776	0.10124		1.11606	0.05681		1.11389	0.13108
1.12072	0.09859		1.11903	0.05223		1.11685	0.13638
1.12368	0.10083		1.12199	0.05842		1.1198	0.13856
1.12664	0.09714		1.12495	0.05604		1.12278	0.13188
1.12957	0.09463		1.12788	0.05414		1.12573	0.13062
1.13251	0.09777		1.13082	0.05869		1.12869	0.13609
1.13547	0.09979		1.13378	0.05519		1.13166	0.13316
1.13843	0.09912		1.13672	0.0539		1.13462	0.14146
1.14138	0.09359		1.13968	0.05651		1.1376	0.13035
1.14433	0.09533		1.14264	0.05516		1.14055	0.13106
1.14726	0.09587		1.14557	0.05422		1.14353	0.13353
1.15021	0.09784		1.14851	0.05438		1.14648	0.13475
1.15317	0.09215		1.15147	0.05999		1.14944	0.13485
1.15613	0.09702		1.15443	0.0548		1.1524	0.14005
1.15907	0.09342		1.15738	0.05663		1.15539	0.13222
1.16203	0.09879		1.16033	0.05262		1.15835	0.13982
1.16497	0.09668		1.16328	0.05925		1.16132	0.13185
1.16795	0.09819		1.16624	0.05585		1.16428	0.13616
1.17089	0.09682		1.1692	0.06091		1.16726	0.13139
1.17388	0.093		1.17215	0.05534		1.17023	0.13619
1.17683	0.09777		1.17513	0.05414		1.17321	0.14085
1.17978	0.09563		1.17807	0.05327		1.17616	0.13048
1.18271	0.09827		1.18103	0.05563		1.17912	0.1372
1.18567	0.09661		1.18397	0.05839		1.18211	0.13563
1.18864	0.09528		1.18693	0.05759		1.18505	0.13344
1.19161	0.1011		1.1899	0.05799		1.18804	0.13481
1.19458	0.10023		1.19289	0.05734		1.19102	0.1334
1.19754	0.09615		1.19583	0.0571		1.19397	0.13114
1.2005	0.09597		1.19878	0.0514		1.19693	0.13277
1.20347	0.09822		1.20175	0.05415		1.1999	0.12554
1.20643	0.09526		1.20472	0.05887		1.2029	0.13444
1.2094	0.10035		1.20768	0.05228		1.20586	0.12799
1.21238	0.09675		1.21065	0.05279		1.20882	0.12776
1.21536	0.09422		1.21364	0.05508		1.21176	0.13435
1.21833	0.09864		1.21661	0.05913		1.21472	0.13149
1.22132	0.09914		1.21958	0.04979		1.21766	0.12913
1.22426	0.09927		1.22257	0.05325		1.22062	0.13473
1.22725	0.0971		1.22551	0.05583		1.22357	0.13181
1.23024	0.09517		1.2285	0.05524		1.22652	0.13348
1.23321	0.10125		1.23149	0.05135		1.22945	0.13498
1.23617	0.09559		1.23446	0.05845		1.23241	0.13465
1.23912	0.09556		1.23743	0.05386		1.23537	0.13232
1.24208	0.09473		1.24039	0.05826		1.23833	0.13561
1.24504	0.09192		1.24335	0.05932		1.24129	0.13102
1.248	0.09736		1.2463	0.05746		1.24425	0.13137
1.25096	0.09047		1.24926	0.05444		1.24719	0.13548
1.25392	0.1005		1.25222	0.05342		1.25015	0.13725
1.25687	0.09469		1.25518	0.0507		1.25311	0.13153
1.25979	0.0935		1.25811	0.06094		1.25608	0.13061
1.26276	0.09657		1.26105	0.0493		1.25905	0.1301
1.26571	0.0962		1.26401	0.05466		1.26201	0.12878
1.26867	0.09532		1.26697	0.05494		1.26497	0.12928
1.27164	0.10114		1.26993	0.05794		1.26793	0.13038
1.27458	0.09484		1.27289	0.05552		1.27087	0.12706
1.27754	0.10217		1.27585	0.05133		1.27383	0.13381
1.28048	0.09808		1.27879	0.05006		1.27679	0.12836
1.28344	0.09482		1.28175	0.04964		1.27975	0.13073
1.28637	0.09585		1.28468	0.04966		1.2827	0.1342
1.28933	0.09351		1.28764	0.05343		1.28568	0.12567
1.29229	0.09215		1.2906	0.05344		1.28863	0.13515
1.29525	0.09252		1.29355	0.05256		1.29159	0.1309
1.29821	0.0929		1.29651	0.05328		1.29455	0.13807
1.30116	0.09218		1.29947	0.05836		1.29751	0.13503
1.30412	0.09728		1.30242	0.05342		1.30047	0.13689
1.30705	0.09491		1.30536	0.05316		1.30343	0.12954
1.31001	0.0955		1.3083	0.05342		1.30638	0.13129
1.31296	0.0981		1.31126	0.05852		1.30936	0.13596
1.31593	0.0967		1.31422	0.05629		1.31233	0.13413
1.31887	0.09786		1.31718	0.05137		1.31529	0.13264
1.32183	0.0943		1.32014	0.05151		1.31819	0.13344
1.32479	0.09952		1.3231	0.05387		1.32116	0.1276
1.32772	0.09608		1.32603	0.05357		1.32412	0.1294
1.33068	0.09517		1.32898	0.05144		1.32709	0.1255
1.33361	0.09341		1.33191	0.05016		1.33005	0.13161
1.33654	0.09708		1.33485	0.04966		1.33301	0.12848
1.3395	0.09587		1.33779	0.05379		1.33598	0.1266
1.34246	0.09125		1.34076	0.04986		1.33897	0.13563
1.34541	0.09105		1.34371	0.05377		1.34191	0.12581
1.34836	0.09167		1.34668	0.05135		1.34487	0.12911
1.35133	0.10352		1.34962	0.052		1.34784	0.13431
1.35429	0.0949		1.35258	0.05212		1.35086	0.13229
1.35723	0.10058		1.35553	0.05229		1.35381	0.12846
1.36021	0.0969		1.3585	0.04899		1.35679	0.12769
1.36315	0.09282		1.36147	0.05486		1.35975	0.12885
1.36612	0.09574		1.36441	0.05629		1.3627	0.13357
1.36908	0.09333		1.36739	0.05342		1.36571	0.12826
1.37203	0.09632		1.37033	0.05187		1.36869	0.1314
1.375	0.09481		1.37329	0.05483		1.37168	0.12486
1.37797	0.09339		1.37626	0.056		1.37468	0.13334
1.38092	0.09091		1.37921	0.05417		1.37764	0.12788
1.3839	0.09374		1.38217	0.0483		1.38061	0.13247
1.3869	0.1		1.38518	0.05142		1.38358	0.12564
1.38985	0.09292		1.38814	0.05536		1.38657	0.13016
1.39283	0.09231		1.3911	0.04783		1.38954	0.12811
1.39581	0.09872		1.39408	0.05379		1.3925	0.12518
1.39877	0.08733		1.39704	0.04981		1.39545	0.12902
1.40174	0.09295		1.40001	0.05523		1.3984	0.12961
1.40469	0.09494		1.40299	0.04956		1.40136	0.12367
1.40767	0.09487		1.40597	0.05026		1.40432	0.13692
1.41064	0.089		1.40892	0.05325		1.40727	0.13034
1.41362	0.09786		1.41189	0.05025		1.41025	0.12864
1.41658	0.09061		1.41489	0.05201		1.4132	0.12954
1.41953	0.09217		1.41783	0.05598		1.41616	0.13012
1.42249	0.09047		1.42079	0.05139		1.41911	0.12816
1.42543	0.09548		1.42374	0.0532		1.42207	0.12591
1.42839	0.09688		1.42669	0.05203		1.42502	0.1281
1.43133	0.09197		1.42964	0.05331		1.42798	0.12778
1.43429	0.09501		1.4326	0.04982		1.43094	0.13071
1.43725	0.09039		1.43555	0.05274		1.4339	0.12889
1.44019	0.08936		1.4385	0.04978		1.43686	0.12986
1.44315	0.09194		1.44146	0.05143		1.43982	0.13405
1.4461	0.09497		1.4444	0.05142		1.44276	0.12305
1.44905	0.09521		1.44736	0.05326		1.44573	0.12704
1.452	0.0935		1.4503	0.05256		1.44869	0.13342
1.45496	0.09314		1.45326	0.04913		1.45163	0.12874
1.4579	0.09743		1.45621	0.04866		1.45461	0.13203
1.46086	0.09229		1.45917	0.05128		1.45757	0.12898
1.4638	0.09633		1.46211	0.05308		1.46052	0.12907
1.46676	0.08837		1.46507	0.05364		1.46348	0.13086
1.46969	0.09269		1.468	0.05302		1.46644	0.12923
1.47265	0.08801		1.47096	0.05234		1.4694	0.12445
1.47562	0.09208		1.47392	0.05117		1.47236	0.13436
1.47857	0.09019		1.47687	0.04847		1.47531	0.12663
1.48154	0.09169		1.47983	0.0531		1.47827	0.12776
1.48448	0.09128		1.4828	0.05374		1.48123	0.1275
1.48746	0.09214		1.48573	0.04989		1.48419	0.13244
1.4904	0.09553		1.48869	0.05057		1.48715	0.12785
1.49336	0.0937		1.49165	0.05622		1.49012	0.12862
1.49632	0.09112		1.49462	0.05377		1.49308	0.12404
1.49925	0.08934		1.49755	0.0537		1.49604	0.1236
1.50221	0.0928		1.50051	0.05278		1.49902	0.12963
1.50516	0.09098		1.50346	0.05466		1.50197	0.13019
1.50811	0.0939		1.50641	0.05102		1.50494	0.12945
1.51107	0.09356		1.50937	0.05234		1.5079	0.12415
1.51401	0.0885		1.51232	0.05444		1.51087	0.12424
1.51696	0.09739		1.51526	0.05387		1.51383	0.12283
1.51991	0.08964		1.51821	0.04809		1.5168	0.1306
1.52286	0.0996		1.52116	0.05411		1.51979	0.12845
1.52582	0.08918		1.52412	0.05386		1.52276	0.12766
1.52879	0.09386		1.52708	0.04893		1.52573	0.12219
1.53173	0.09302		1.53004	0.04855		1.5287	0.13037
1.53469	0.0903		1.533	0.05207		1.53168	0.13006
1.53764	0.09358		1.53594	0.04968		1.53465	0.13251
1.5406	0.09669		1.5389	0.05284		1.53762	0.12658
1.54357	0.09575		1.54186	0.0529		1.54059	0.12557
1.54654	0.09217		1.54483	0.05387		1.54355	0.12312
1.5495	0.08677		1.5478	0.05275		1.54655	0.12822
1.55244	0.0954		1.55076	0.0538		1.54955	0.12436
1.55543	0.09516		1.55371	0.05298		1.55251	0.12194
1.5584	0.09222		1.55668	0.05136		1.55551	0.12648
1.5614	0.09517		1.55968	0.05347		1.55848	0.12833
1.56435	0.08975		1.56265	0.05094		1.56149	0.13004
1.5673	0.09567		1.56558	0.05183		1.56448	0.12424
1.57029	0.09375		1.56855	0.0475		1.56747	0.12643
1.57326	0.09215		1.57157	0.04818		1.57042	0.1187
1.57622	0.09116		1.57451	0.05017		1.57337	0.12628
1.57918	0.09201		1.57747	0.05065		1.57633	0.12276
1.58215	0.09076		1.58041	0.0506		1.57927	0.12587
1.58511	0.08787		1.58341	0.05263		1.58222	0.13109
1.58808	0.08409		1.58636	0.04989		1.58517	0.12368
1.59107	0.08615		1.58933	0.05394		1.58813	0.12016
1.59404	0.09864		1.59233	0.04572		1.59109	0.12687
1.59697	0.09208		1.5953	0.05224		1.59405	0.11925
1.59993	0.08914		1.59823	0.04956		1.59701	0.13124
1.60289	0.08808		1.60119	0.05132		1.59995	0.12075
1.60584	0.08889		1.60415	0.04849		1.60291	0.12832
1.6088	0.08758		1.60711	0.0529		1.60588	0.12821
1.61176	0.09107		1.61007	0.04937		1.60884	0.12704
1.61472	0.09466		1.61302	0.04987		1.6118	0.12618
1.61768	0.0878		1.61598	0.05055		1.61476	0.12518
1.62063	0.08965		1.61894	0.04761		1.61772	0.12962
1.62361	0.09086		1.6219	0.04754		1.62066	0.11922
1.62655	0.09064		1.62486	0.05305		1.62362	0.12601
1.62951	0.09411		1.62782	0.05065		1.62658	0.13164
1.63247	0.09255		1.63077	0.04656		1.62954	0.12589
1.6354	0.09149		1.6337	0.0507		1.6325	0.12209
1.63836	0.09036		1.63666	0.05197		1.63545	0.12481
1.64132	0.09299		1.63961	0.04741		1.63841	0.1221
1.64427	0.08853		1.64258	0.05042		1.64137	0.1198
1.64719	0.08725		1.64551	0.05178		1.64433	0.12692
1.65015	0.09016		1.64845	0.04938		1.64729	0.12655
1.65311	0.08552		1.65141	0.04979		1.65025	0.12055
1.65605	0.08711		1.65436	0.04691		1.65319	0.12135
1.65901	0.09074		1.65732	0.04856		1.65615	0.12298
1.66194	0.08766		1.66025	0.04876		1.65911	0.13293
1.66488	0.08796		1.66319	0.04926		1.66206	0.11738
1.66784	0.08753		1.66615	0.04623		1.66502	0.12031
1.67076	0.08761		1.66908	0.04846		1.66798	0.12401
1.67373	0.08832		1.67202	0.04915		1.67095	0.12251
1.67669	0.09325		1.675	0.04367		1.67391	0.12643
1.67965	0.08902		1.67794	0.04643		1.67687	0.12889
1.68259	0.09091		1.6809	0.04857		1.67984	0.12725
1.68555	0.08951		1.68386	0.04904		1.68279	0.1231
1.68851	0.09232		1.68681	0.04926		1.68575	0.12188
1.69148	0.09019		1.68977	0.05032		1.68869	0.12181
1.69441	0.08756		1.69272	0.05151		1.69165	0.12911
1.69737	0.09312		1.69568	0.04403		1.69462	0.12211
1.70033	0.08824		1.69863	0.05324		1.69759	0.11983
1.7033	0.08545		1.70159	0.04761		1.70055	0.12229
1.70626	0.09311		1.70457	0.04455		1.70352	0.12929
1.70923	0.08522		1.70752	0.04854		1.70651	0.12787
1.7122	0.08738		1.7105	0.04776		1.70947	0.12272
1.71518	0.08469		1.71347	0.0454		1.71244	0.11682
1.71815	0.08639		1.71644	0.04855		1.71541	0.12156
1.72112	0.09189		1.71941	0.05209		1.71841	0.12285
1.72408	0.08287		1.72238	0.04725		1.72138	0.12406
1.72702	0.0866		1.72533	0.04888		1.72436	0.1266
1.73	0.08846		1.72829	0.0449		1.72734	0.1217
1.73293	0.087		1.73123	0.04954		1.73031	0.12435
1.73587	0.08703		1.73418	0.04715		1.73331	0.12451
1.73884	0.09005		1.73713	0.04818		1.7363	0.12184
1.74183	0.08843		1.74009	0.04942		1.73924	0.1252
1.7448	0.07874		1.74308	0.04717		1.74223	0.12136
1.74775	0.08426		1.74604	0.04914		1.7452	0.12186
1.75075	0.08623		1.74902	0.05021		1.74816	0.12323
1.75372	0.09033		1.752	0.04435		1.75112	0.12331
1.75669	0.08691		1.75497	0.0469		1.75408	0.12218
1.75965	0.08828		1.75797	0.04398		1.75704	0.12157
1.76261	0.08986		1.76091	0.04702		1.75999	0.12508
1.76558	0.08799		1.76387	0.04555		1.76295	0.11929
1.76851	0.08619		1.76683	0.0494		1.7659	0.12572
1.77147	0.0886		1.76974	0.04381		1.76885	0.12768
1.77442	0.08573		1.77273	0.04749		1.77181	0.11976
1.77738	0.08474		1.77569	0.05112		1.77476	0.12431
1.78034	0.08815		1.77865	0.04904		1.77772	0.12304
1.7833	0.09008		1.7816	0.05056		1.78067	0.12454
1.78626	0.08647		1.78456	0.04952		1.78362	0.12175
1.78922	0.08418		1.78752	0.04689		1.78658	0.12099
1.79217	0.08669		1.79047	0.04834		1.78953	0.12757
1.79513	0.08385		1.79344	0.05		1.79244	0.12407
1.79809	0.08556		1.7964	0.05251		1.7954	0.12606
1.80105	0.08898		1.79935	0.05125		1.79837	0.12333
1.80401	0.08585		1.80231	0.04816		1.80133	0.11903
1.80697	0.0892		1.80527	0.04567		1.80427	0.12448
1.80992	0.09221		1.80823	0.04865		1.80723	0.12018
1.81288	0.08819		1.81119	0.0483		1.8102	0.12086
1.81584	0.08754		1.81415	0.04613		1.81316	0.12365
1.8188	0.08831		1.8171	0.04983		1.8161	0.12599
1.82173	0.09169		1.82003	0.04735		1.81908	0.12269
1.82469	0.08955		1.82299	0.04183		1.82203	0.12752
1.82762	0.08525		1.82592	0.04585		1.82499	0.12193
1.83058	0.09107		1.82888	0.05151		1.82795	0.12549
1.83353	0.08377		1.83183	0.04916		1.83091	0.12233
1.83649	0.08615		1.8348	0.04806		1.83388	0.12132
1.83941	0.08618		1.83773	0.0462		1.83684	0.1201
1.84237	0.0844		1.84067	0.04822		1.83981	0.11988
1.84533	0.08744		1.84363	0.0514		1.84276	0.11838
1.84827	0.0925		1.84658	0.04913		1.84571	0.11743
1.85123	0.08688		1.84953	0.04558		1.84869	0.12216
1.85417	0.08317		1.85248	0.04798		1.85163	0.11999
1.85712	0.08792		1.85544	0.05105		1.85459	0.12505
1.86008	0.08917		1.85838	0.04677		1.85755	0.11692
1.86299	0.08334		1.86131	0.05056		1.86051	0.12119
1.86595	0.08548		1.86426	0.04733		1.86346	0.11965
1.86888	0.08682		1.86719	0.04779		1.86641	0.12392
1.87185	0.0877		1.87013	0.04063		1.86937	0.12029
1.87478	0.08911		1.87309	0.05219		1.87233	0.12693
1.87776	0.08274		1.87605	0.04666		1.87527	0.12455
1.88073	0.08774		1.87902	0.04506		1.87824	0.11823
1.88369	0.08587		1.88199	0.04911		1.8812	0.11989
1.88665	0.09044		1.88495	0.04492		1.88417	0.1191
1.88962	0.08406		1.88791	0.04846		1.88713	0.1146
1.89255	0.08576		1.89087	0.04948		1.8901	0.11964
1.89552	0.08433		1.89381	0.04991		1.89308	0.12017
1.89849	0.08609		1.89678	0.04475		1.89604	0.11781
1.90146	0.08868		1.89974	0.05056		1.89901	0.12117
1.90442	0.08423		1.90273	0.05117		1.90198	0.11485
1.9074	0.08512		1.90569	0.04851		1.90498	0.11928
1.91035	0.0834		1.90865	0.04511		1.90794	0.11804
1.9133	0.08811		1.91159	0.04561		1.91092	0.12045
1.91626	0.09031		1.91455	0.04864		1.9139	0.12027
1.91921	0.08242		1.91752	0.05053		1.91688	0.12143
1.92219	0.08507		1.92048	0.05132		1.91987	0.12085
1.92515	0.08154		1.92344	0.05548		1.92285	0.12354
1.92812	0.08813		1.9264	0.04669		1.9258	0.12383
1.9311	0.08517		1.92938	0.04532		1.92873	0.12045
1.93406	0.08546		1.93234	0.04628		1.9317	0.12316
1.93702	0.08837		1.93531	0.04409		1.93465	0.11952
1.93996	0.08136		1.93827	0.04127		1.9376	0.12103
1.94294	0.08405		1.94121	0.04373		1.94055	0.1264
1.94591	0.08487		1.94419	0.04132		1.94351	0.11845
1.94891	0.08792		1.94717	0.0499		1.94647	0.12022
1.95187	0.08271		1.95016	0.04515		1.94941	0.11815
1.9548	0.08523		1.95312	0.04831		1.95237	0.12007
1.95775	0.08987		1.95606	0.04718		1.95531	0.11862
1.96073	0.08628		1.95902	0.04977		1.95827	0.11889
1.96367	0.08568		1.96198	0.04847		1.96123	0.12026
1.96663	0.08106		1.96494	0.04191		1.96417	0.11945
1.96959	0.08482		1.96789	0.04505		1.96713	0.12852
1.97255	0.08815		1.97085	0.04486		1.97008	0.12099
1.97552	0.08984		1.97381	0.04574		1.97302	0.11977
1.97848	0.08069		1.97678	0.04559		1.97598	0.11647
1.98141	0.08173		1.97974	0.04558		1.97894	0.11972
1.98438	0.08814		1.98267	0.0407		1.9819	0.12687
1.98734	0.08811		1.98564	0.04661		1.98484	0.12085
1.9903	0.0888		1.9886	0.04111		1.9878	0.11789
1.99325	0.08565		1.99156	0.04495		1.99075	0.1212
1.99623	0.08469		1.99452	0.04453		1.99369	0.11806
1.99918	0.07714		1.99749	0.04591		1.99665	0.11736
2.00214	0.08423		2.00043	0.05043		1.99961	0.12147
2.00509	0.08188		2.00339	0.05148		2.00255	0.11613
2.00806	0.08916		2.00635	0.04454		2.0055	0.11317
2.01102	0.08507		2.00932	0.04974		2.00845	0.11602
2.01399	0.07854		2.01227	0.04746		2.01141	0.11881
2.01696	0.08787		2.01525	0.04538		2.01437	0.11506
2.01992	0.09121		2.01821	0.04752		2.01732	0.11706
2.02286	0.08702		2.02118	0.04914		2.02027	0.12241
2.02584	0.08349		2.02413	0.04856		2.02323	0.11883
2.02877	0.08386		2.02707	0.04295		2.02618	0.11754
2.03171	0.0901		2.03	0.04337		2.02913	0.11808
2.03466	0.08397		2.03296	0.04445		2.03206	0.1211
2.03761	0.08372		2.03592	0.04645		2.03504	0.12382
2.04056	0.08554		2.03886	0.04786		2.038	0.11964
2.04352	0.08123		2.04182	0.04841		2.04097	0.1237
2.04646	0.08737		2.04477	0.04334		2.04393	0.11749
2.04942	0.08869		2.04773	0.0459		2.04688	0.11942
2.05236	0.08424		2.05067	0.04434		2.04984	0.12203
2.05532	0.07999		2.05363	0.04858		2.05281	0.11571
2.05828	0.08283		2.05659	0.04713		2.05577	0.124
2.06124	0.08032		2.05955	0.04833		2.05873	0.12013
2.0642	0.08207		2.0625	0.0436		2.0617	0.11904
2.06716	0.08471		2.06546	0.04448		2.06468	0.12081
2.07009	0.08864		2.06839	0.0455		2.06765	0.12035
2.07303	0.08336		2.07134	0.04462		2.07059	0.11733
2.076	0.08387		2.0743	0.04376		2.07356	0.12044
2.07895	0.08376		2.07724	0.05012		2.07655	0.12167
2.08188	0.09034		2.08018	0.04477		2.07951	0.11455
2.08484	0.08115		2.08313	0.0461		2.08248	0.1119
2.08781	0.08111		2.0861	0.0418		2.08545	0.118
2.09074	0.07784		2.08905	0.04637		2.08843	0.11275
2.0937	0.0868		2.092	0.0464		2.09138	0.11796
2.09667	0.08259		2.09496	0.04284		2.0944	0.11893
2.09964	0.0832		2.09792	0.04535		2.09737	0.11734
2.10266	0.08378		2.10092	0.04351		2.10034	0.11791
2.10564	0.08495		2.10391	0.04674		2.1033	0.11418
2.1086	0.08171		2.10689	0.04235		2.10629	0.11286
2.11157	0.08467		2.10984	0.04622		2.10927	0.116
2.11453	0.08633		2.11282	0.04287		2.1122	0.11451
2.11752	0.08546		2.11578	0.04619		2.11516	0.1165
2.12049	0.08525		2.11877	0.04609		2.11809	0.11536
2.12346	0.0854		2.12174	0.04842		2.12101	0.11595
2.12645	0.08598		2.12471	0.04495		2.12397	0.12021
2.12942	0.08089		2.12768	0.04441		2.12691	0.1197
2.1324	0.08282		2.13067	0.04661		2.12987	0.12001
2.13534	0.08112		2.13364	0.04532		2.13281	0.11481
2.13829	0.07688		2.1366	0.04239		2.13577	0.11246
2.14122	0.08142		2.13953	0.04599		2.13873	0.1158
2.14418	0.08622		2.14249	0.04374		2.14169	0.11656
2.14714	0.08332		2.14545	0.04393		2.14465	0.11876
2.15006	0.08063		2.14838	0.04523		2.14759	0.11623
2.15302	0.08538		2.15132	0.04069		2.15055	0.11548
2.15593	0.08612		2.15425	0.0423		2.15349	0.11674
2.15889	0.07956		2.1572	0.05071		2.15645	0.12378
2.16182	0.08532		2.16013	0.04656		2.15941	0.11544
2.16478	0.08027		2.16307	0.04394		2.16235	0.11783
2.16772	0.08707		2.16603	0.04444		2.16531	0.11668
2.1707	0.08925		2.169	0.04368		2.16826	0.1185
2.17365	0.08529		2.17196	0.04696		2.17121	0.12274
2.17661	0.08063		2.17492	0.04338		2.17416	0.11846
2.17957	0.08329		2.17788	0.04527		2.1771	0.11715
2.18253	0.08055		2.18083	0.04087		2.18006	0.1173
2.18546	0.08405		2.18376	0.04463		2.18301	0.11918
2.18842	0.08209		2.18671	0.05004		2.18596	0.12125
2.19138	0.08512		2.18968	0.04265		2.18892	0.11367
2.19433	0.08131		2.19263	0.04047		2.19187	0.11245
2.19729	0.08459		2.1956	0.04422		2.19483	0.11623
2.20025	0.08233		2.19854	0.04388		2.19777	0.1152
2.20321	0.08129		2.20152	0.04662		2.20073	0.11367
2.20618	0.07942		2.20447	0.04368		2.20367	0.11459
2.20914	0.08523		2.20745	0.04505		2.20663	0.12146
2.21211	0.08706		2.2104	0.03968		2.20958	0.11092
2.21507	0.08552		2.21338	0.04449		2.21253	0.11981
2.21804	0.08068		2.21633	0.04144		2.21549	0.11712
2.22099	0.08249		2.21929	0.04701		2.21845	0.1196
2.22395	0.08053		2.22225	0.04237		2.22141	0.11581
2.2269	0.08641		2.22521	0.04488		2.22437	0.1167
2.22983	0.08424		2.22814	0.04464		2.2273	0.11286
2.23281	0.08171		2.2311	0.0429		2.23026	0.1189
2.23574	0.08061		2.23404	0.04315		2.23322	0.11868
2.23868	0.07926		2.23699	0.04773		2.23619	0.11676
2.24164	0.08101		2.23995	0.04508		2.23916	0.11403
2.2446	0.08737		2.24289	0.04515		2.24213	0.11823
2.24753	0.08489		2.24583	0.04011		2.24512	0.11705
2.25049	0.0806		2.24879	0.04427		2.24809	0.11754
2.25346	0.08976		2.25175	0.0449		2.25105	0.11322
2.25642	0.0835		2.25472	0.04772		2.25401	0.11682
2.25938	0.08147		2.25768	0.04171		2.25697	0.12253
2.26232	0.08025		2.26064	0.04181		2.25991	0.11923
2.26526	0.07921		2.26357	0.04253		2.26288	0.11494
2.26824	0.08279		2.26653	0.0465		2.26584	0.11386
2.27121	0.08119		2.2695	0.04656		2.2688	0.11669
2.2742	0.0879		2.27249	0.04664		2.27177	0.11966
2.27715	0.08286		2.27543	0.04515		2.27476	0.11744
2.28013	0.07703		2.2784	0.04783		2.27773	0.11613
2.2831	0.07709		2.28139	0.04044		2.28073	0.11242
2.28607	0.08522		2.28435	0.0445		2.2837	0.11402
2.28901	0.08428		2.28732	0.04179		2.28669	0.11059
2.29199	0.0806		2.29027	0.04518		2.2897	0.11469
2.29496	0.08152		2.29324	0.04147		2.29265	0.11177
2.29793	0.08265		2.29621	0.05094		2.29562	0.11195
2.3009	0.08171		2.29918	0.04708		2.29858	0.11604
2.30389	0.07745		2.30215	0.04276		2.30154	0.11279
2.30683	0.0807		2.30514	0.04663		2.30448	0.11362
2.30979	0.08206		2.30808	0.04397		2.30744	0.11175
2.31275	0.08659		2.31103	0.04206		2.3104	0.11436
2.31568	0.08223		2.31399	0.04465		2.31335	0.11518
2.31862	0.08085		2.31693	0.04033		2.31631	0.11457
2.32154	0.07826		2.31986	0.04164		2.31926	0.118
2.32451	0.0799		2.3228	0.04514		2.32222	0.1128
2.32744	0.07854		2.32575	0.03835		2.32516	0.11847
2.3304	0.08037		2.32871	0.04237		2.32812	0.11224
2.33336	0.08146		2.33167	0.04006		2.33106	0.11597
2.33632	0.07881		2.33462	0.04046		2.33402	0.11123
2.33928	0.08057		2.33758	0.04388		2.33697	0.11585
2.34221	0.07858		2.34051	0.04598		2.33992	0.11825
2.34517	0.07609		2.34347	0.04216		2.34287	0.11382
2.34812	0.08119		2.34643	0.04508		2.34583	0.11631
2.35108	0.08731		2.34939	0.04282		2.34877	0.1149
2.35403	0.07383		2.35235	0.04111		2.35173	0.11346
2.357	0.07766		2.35529	0.04602		2.35467	0.11486
2.35994	0.08097		2.35826	0.04464		2.35763	0.11198
2.36292	0.08023		2.36121	0.04597		2.36058	0.11555
2.36586	0.07844		2.36416	0.04083		2.36353	0.11815
2.36882	0.07857		2.36712	0.03925		2.36648	0.11277
2.37178	0.0781		2.37008	0.04894		2.36942	0.1165
2.37473	0.08558		2.37304	0.04111		2.37238	0.12004
2.37769	0.08495		2.376	0.04163		2.37534	0.11657
2.38065	0.08519		2.37896	0.04398		2.37828	0.11138
2.38361	0.08271		2.38191	0.04395		2.38124	0.12032
2.38654	0.07931		2.38485	0.04331		2.38419	0.11554
2.3895	0.0778		2.3878	0.04141		2.38715	0.10951
2.39244	0.08295		2.39076	0.04426		2.39009	0.11443
2.39536	0.07815		2.39368	0.04208		2.39305	0.11545
2.39832	0.0756		2.39662	0.04265		2.39601	0.10905
2.40128	0.08329		2.39958	0.04713		2.39896	0.11551
2.40422	0.08312		2.40253	0.04181		2.40192	0.11791
2.40718	0.08532		2.40548	0.0429		2.40487	0.1111
2.41012	0.07915		2.40843	0.04869		2.40783	0.11067
2.41308	0.07875		2.41139	0.03974		2.41078	0.11939
2.41603	0.08032		2.41433	0.04615		2.41374	0.11761
2.41897	0.0804		2.41728	0.04246		2.4167	0.11386
2.42193	0.08476		2.42023	0.04635		2.41963	0.10832
2.4249	0.07773		2.42319	0.04426		2.42258	0.11523
2.42783	0.0806		2.42614	0.04243		2.42555	0.11222
2.4308	0.07864		2.42909	0.04523		2.42849	0.10954
2.43373	0.08113		2.43204	0.04		2.43148	0.11516
2.43669	0.07968		2.43498	0.04457		2.43444	0.10912
2.43962	0.07672		2.43793	0.03949		2.43741	0.11438
2.44258	0.08278		2.44089	0.0439		2.44041	0.10791
2.44555	0.08144		2.44385	0.04557		2.44337	0.11945
2.44851	0.0805		2.44682	0.04018		2.44633	0.11223
2.45147	0.07858		2.44978	0.04284		2.44931	0.11074
2.45443	0.07889		2.45273	0.04195		2.45231	0.1116
2.45741	0.07905		2.45569	0.04097		2.45528	0.11746
2.46036	0.07884		2.45866	0.04545		2.45826	0.11661
2.46332	0.07856		2.46161	0.04493		2.46123	0.11687
2.4663	0.08217		2.46458	0.04278		2.4642	0.11495
2.46929	0.0808		2.46757	0.04305		2.46716	0.11205
2.47229	0.08206		2.47055	0.04589		2.47014	0.1194
2.47525	0.08295		2.47353	0.0387		2.47312	0.11058
2.47822	0.08371		2.4765	0.04635		2.47607	0.1156
2.48119	0.0843		2.47947	0.03913		2.47902	0.11019
2.48416	0.0787		2.48244	0.04549		2.48198	0.10991
2.48714	0.07789		2.48543	0.04143		2.48492	0.11719
2.49012	0.08092		2.48839	0.04449		2.48787	0.11175
2.49307	0.07711		2.49136	0.04125		2.49082	0.11881
2.496	0.07767		2.4943	0.04378		2.49378	0.10943
2.49894	0.08236		2.49725	0.04164		2.49673	0.11586
2.5019	0.08368		2.5002	0.04168		2.49968	0.11062
2.50484	0.0853		2.50315	0.04143		2.50264	0.10942
2.5078	0.08331		2.50611	0.04202		2.50559	0.11675
2.51075	0.07867		2.50904	0.03988		2.50855	0.11164
2.5137	0.08013		2.51201	0.03903		2.51148	0.11403
2.51666	0.07875		2.51497	0.04005		2.51445	0.11516
2.51963	0.07963		2.51793	0.04221		2.51741	0.10971
2.52259	0.07605		2.52089	0.04564		2.52036	0.11684
2.52555	0.07952		2.52386	0.04014		2.52332	0.11413
2.52851	0.08009		2.52682	0.04225		2.52628	0.11205
2.53147	0.07622		2.52977	0.04128		2.52924	0.11425
2.53443	0.07983		2.53273	0.04033		2.5322	0.11279
2.53738	0.0783		2.53569	0.04084		2.53516	0.10962
2.54034	0.0798		2.53865	0.03997		2.5381	0.11821
2.5433	0.07821		2.54159	0.04454		2.54106	0.11398
2.54625	0.08175		2.54455	0.04451		2.54403	0.11344
2.5492	0.07841		2.54751	0.04194		2.54699	0.11692
2.55216	0.07484		2.55047	0.0383		2.54995	0.1085
2.55512	0.07921		2.55343	0.04238		2.55292	0.11066
2.55808	0.07722		2.55638	0.04035		2.55588	0.11329
2.56104	0.07888		2.55933	0.04268		2.55884	0.11241
2.56395	0.07849		2.56227	0.04363		2.5618	0.10912
2.56693	0.07971		2.56522	0.04021		2.56474	0.10924
2.56984	0.08083		2.56816	0.04023		2.5677	0.10438
2.5728	0.07827		2.57111	0.04068		2.57066	0.10516
2.57576	0.08374		2.57406	0.04185		2.57363	0.11226
2.57873	0.07581		2.57702	0.04564		2.57659	0.10473
2.58168	0.07984		2.58	0.04548		2.57956	0.11239
2.58464	0.0771		2.58294	0.04218		2.58252	0.11347
2.58759	0.07587		2.5859	0.04122		2.58548	0.1124
2.59055	0.08553		2.58886	0.04099		2.58845	0.1142
2.59351	0.08187		2.5918	0.04341		2.59141	0.114
2.59648	0.0816		2.59477	0.04264		2.59435	0.11344
2.59943	0.07763		2.59773	0.0432		2.59734	0.11114
2.6024	0.07752		2.6007	0.04197		2.6003	0.11394
2.60536	0.07821		2.60366	0.04305		2.60327	0.10646
2.60831	0.08265		2.60662	0.04241		2.60623	0.10962
2.61125	0.07871		2.60956	0.04451		2.6092	0.10694
2.6142	0.08288		2.61251	0.04271		2.61217	0.11329
2.61716	0.0757		2.61547	0.03864		2.61514	0.11241
2.62013	0.07705		2.61843	0.04106		2.61814	0.10919
2.62309	0.07481		2.6214	0.04037		2.62113	0.11197
2.62606	0.0749		2.62436	0.04263		2.6241	0.10966
2.62902	0.07748		2.62731	0.03717		2.62707	0.11407
2.63197	0.07975		2.63027	0.04438		2.63006	0.11306
2.63494	0.0779		2.63323	0.04496		2.63305	0.1172
2.63791	0.07547		2.63619	0.03934		2.63598	0.1084
2.64087	0.07592		2.63916	0.04176		2.63895	0.10963
2.64383	0.0772		2.64211	0.04941		2.64196	0.10774
2.6468	0.07836		2.64508	0.04358		2.64495	0.11461
2.64977	0.07883		2.64805	0.03806		2.64789	0.11454
2.65275	0.07598		2.65102	0.03982		2.65089	0.11639
2.65569	0.08052		2.654	0.04021		2.65385	0.11304
2.65867	0.07917		2.65695	0.04137		2.65681	0.10891
2.66165	0.0772		2.65992	0.04337		2.65975	0.10868
2.66463	0.07716		2.66291	0.04114		2.66271	0.114
2.66759	0.08028		2.6659	0.04054		2.66565	0.10889
2.67056	0.07794		2.66884	0.04038		2.66861	0.10829
2.67354	0.08208		2.67181	0.04477		2.67157	0.11689
2.67648	0.08442		2.67477	0.03969		2.67452	0.10721
2.67942	0.07957		2.67772	0.04409		2.67747	0.11266
2.68237	0.07589		2.68067	0.04011		2.68042	0.1085
2.68534	0.07441		2.68363	0.04116		2.68339	0.10948
2.68829	0.07263		2.68659	0.04238		2.68635	0.10777
2.69124	0.07949		2.68955	0.03724		2.68931	0.11025
2.69422	0.08219		2.69251	0.04207		2.69225	0.11039
2.69713	0.08165		2.69545	0.03857		2.69521	0.10577
2.70009	0.07727		2.6984	0.04567		2.69817	0.11151
2.70305	0.08179		2.70135	0.04356		2.70111	0.11015
2.70599	0.08138		2.7043	0.04304		2.70407	0.11215
2.70895	0.07964		2.70726	0.03921		2.70702	0.10958
2.71191	0.07486		2.71022	0.03887		2.70997	0.109
2.71484	0.07587		2.71315	0.04592		2.71292	0.11581
2.71777	0.08552		2.71608	0.04531		2.71588	0.10743
2.72073	0.07602		2.71903	0.04488		2.71883	0.11284
2.72369	0.08348		2.72199	0.04363		2.72178	0.114
2.72663	0.07865		2.72495	0.04284		2.72472	0.11223
2.7296	0.08228		2.7279	0.03917		2.72768	0.10998
2.73256	0.07651		2.73085	0.04108		2.73063	0.11058
2.73552	0.07634		2.73381	0.03846		2.73358	0.11022
2.73844	0.07175		2.73676	0.0429		2.73654	0.11464
2.74141	0.0758		2.7397	0.04459		2.73949	0.11012
2.74437	0.07744		2.74267	0.04219		2.74245	0.10858
2.7473	0.079		2.7456	0.04398		2.7454	0.10933
2.75026	0.07746		2.74856	0.04052		2.74836	0.11191
2.75317	0.07563		2.75149	0.0402		2.75132	0.11409
2.75613	0.07382		2.75444	0.0388		2.75428	0.1071
2.75909	0.08118		2.75739	0.03905		2.75722	0.10789
2.76203	0.06978		2.76034	0.03884		2.76018	0.10959
2.76499	0.08283		2.7633	0.04021		2.76314	0.10805
2.76794	0.07687		2.76624	0.04159		2.76611	0.10982
2.7709	0.07729		2.7692	0.03965		2.76907	0.10828
2.77412	0.0814		2.77242	0.0382		2.77203	0.10394
2.77708	0.077		2.77538	0.04368		2.77497	0.1092
2.78001	0.07918		2.77831	0.03784		2.77795	0.10797
2.78294	0.07558		2.78124	0.04074		2.78092	0.11087
2.7859	0.07796		2.7842	0.04246		2.78388	0.10676
2.78883	0.07608		2.78715	0.03789		2.78686	0.11335
2.79178	0.07119		2.79008	0.03829		2.78981	0.10985
2.79474	0.07508		2.79305	0.03981		2.79278	0.10491
2.79769	0.07194		2.79599	0.04588		2.79575	0.10826
2.80066	0.07651		2.79895	0.04205		2.79875	0.11232
2.8036	0.08104		2.80191	0.03952		2.80174	0.11141
2.80656	0.07398		2.80485	0.04022		2.80474	0.1074
2.80952	0.07572		2.80781	0.04555		2.80769	0.1105
2.81251	0.07681		2.81078	0.04263		2.81067	0.1112
2.81546	0.07901		2.81376	0.04185		2.81367	0.10961
2.81845	0.07518		2.81673	0.0428		2.81664	0.11409
2.82141	0.07824		2.81969	0.04397		2.81961	0.10991
2.82438	0.07746		2.82266	0.03973		2.82257	0.1118
2.82735	0.07727		2.82563	0.03859		2.82555	0.11246
2.83033	0.07821		2.8286	0.04305		2.82853	0.11132
2.83331	0.06999		2.83158	0.0395		2.83151	0.11096
2.83624	0.07894		2.83455	0.04159		2.83446	0.11245
2.8392	0.07643		2.83749	0.03862		2.83742	0.10649
2.84219	0.0725		2.84045	0.0399		2.84039	0.10504
2.84514	0.07456		2.84344	0.04118		2.84335	0.10499
2.84813	0.07876		2.84639	0.04055		2.8463	0.1073
2.85109	0.08006		2.84938	0.03671		2.84926	0.10566
2.85402	0.07704		2.85235	0.04231		2.85222	0.11013
2.85695	0.07732		2.85525	0.04009		2.85518	0.1103
2.85988	0.07776		2.85821	0.04123		2.85815	0.11143
2.86285	0.07816		2.86114	0.03978		2.86111	0.1106
2.86582	0.07573		2.86412	0.03877		2.86408	0.10503
2.86878	0.08087		2.86708	0.0387		2.86704	0.11115
2.87174	0.07644		2.87005	0.03506		2.87	0.10706
2.8747	0.07282		2.873	0.0414		2.87296	0.10721
2.87766	0.08005		2.87596	0.04053		2.87593	0.10594
2.88063	0.07179		2.87892	0.03829		2.87887	0.10964
2.88357	0.07668		2.88188	0.04296		2.88183	0.11151
2.88653	0.06962		2.88484	0.04204		2.8848	0.10972
2.88951	0.07949		2.8878	0.04021		2.88776	0.10452
2.89247	0.07296		2.89077	0.04188		2.89072	0.10549
2.89542	0.07338		2.89373	0.03974		2.89368	0.10892
2.8984	0.07353		2.89669	0.03988		2.89665	0.11071
2.90133	0.07352		2.89963	0.04151		2.89961	0.10564
2.90424	0.07741		2.90256	0.04593		2.90258	0.11087
2.9072	0.07106		2.90551	0.03814		2.90554	0.11064
2.91016	0.07219		2.90846	0.0411		2.9085	0.10523
2.91312	0.07333		2.91142	0.04291		2.91147	0.10964
2.91608	0.07083		2.91438	0.03669		2.91443	0.10693
2.91903	0.07601		2.91734	0.03652		2.91739	0.1071
2.92197	0.07613		2.9203	0.03831		2.92035	0.11005
2.9249	0.08079		2.9232	0.03815		2.9233	0.10022
2.92785	0.07883		2.92616	0.04459		2.92626	0.1098
2.93081	0.07655		2.92912	0.04511		2.92922	0.1092
2.93377	0.07677		2.93209	0.0423		2.93218	0.10924
2.93676	0.07758		2.93505	0.0379		2.93514	0.10409
2.93973	0.07369		2.93802	0.03976		2.93811	0.11026
2.94269	0.07166		2.94099	0.04056		2.94105	0.10712
2.94565	0.07629		2.94395	0.03786		2.94401	0.11052
2.94862	0.07694		2.94691	0.03937		2.94696	0.10791
2.95155	0.07851		2.94985	0.03998		2.94991	0.11166
2.95452	0.07601		2.95281	0.04166		2.95289	0.10752
2.95745	0.07607		2.95576	0.03858		2.95583	0.10131
2.9604	0.07382		2.9587	0.03903		2.95879	0.10735
2.96337	0.0782		2.96166	0.04185		2.96176	0.10692
2.96633	0.07565		2.96463	0.04087		2.96472	0.10546
2.96928	0.07846		2.96758	0.0382		2.96769	0.1066
2.97224	0.06991		2.97053	0.04024		2.97066	0.10578
2.97517	0.07541		2.97348	0.04064		2.97362	0.10703
2.97813	0.07123		2.97644	0.04128		2.97658	0.10503
2.9811	0.07565		2.97939	0.04023		2.97955	0.10454
2.98408	0.07249		2.98237	0.03768		2.98253	0.10834
2.98705	0.0726		2.98534	0.04144		2.98551	0.10686
2.98999	0.07631		2.9883	0.04217		2.9885	0.10683
2.99296	0.07717		2.99126	0.04267		2.9915	0.11063
2.99592	0.07502		2.99421	0.03708		2.99446	0.10662
2.99888	0.07633		2.99717	0.0371		2.99744	0.11025
3.00188	0.07214		3.00015	0.03811		3.0004	0.11076
3.00485	0.07213		3.00313	0.03634		3.00336	0.10692
3.00784	0.07673		3.00612	0.04006		3.00632	0.10977
3.01081	0.07501		3.00908	0.04265		3.00929	0.10617
3.01378	0.06822		3.01206	0.03993		3.01225	0.10679
3.01673	0.07714		3.01502	0.03661		3.0152	0.10737
3.01974	0.07908		3.01801	0.03963		3.01816	0.11093
3.02271	0.07267		3.02099	0.04321		3.02112	0.10919
3.02571	0.07587		3.02398	0.04224		3.02409	0.10399
3.0287	0.06975		3.02696	0.03899		3.02705	0.11032
3.03164	0.07061		3.02994	0.04382		3.03001	0.1111
3.03462	0.08171		3.03291	0.04559		3.03298	0.11014
3.03757	0.07191		3.03587	0.0392		3.03593	0.10482
3.04053	0.07781		3.03882	0.04212		3.03888	0.10761
3.04349	0.07525		3.04178	0.04014		3.04184	0.10838
3.04645	0.07331		3.04474	0.0387		3.04482	0.10135
3.04942	0.0725		3.04771	0.03845		3.04776	0.10854
3.05238	0.07548		3.05067	0.03548		3.05072	0.11286
3.05534	0.07217		3.05364	0.04071		3.05366	0.10887
3.0583	0.07661		3.0566	0.0378		3.05661	0.1057
3.06125	0.07555		3.05956	0.03698		3.05957	0.10363
3.06417	0.07141		3.06249	0.04037		3.06251	0.10829
3.06713	0.07226		3.06543	0.04063		3.06547	0.11015
3.07009	0.07438		3.06839	0.03784		3.06841	0.10758
3.07302	0.07038		3.07132	0.04034		3.07137	0.10719
3.07596	0.07224		3.07427	0.04223		3.07432	0.10672
3.07892	0.07674		3.07723	0.03723		3.07728	0.10606
3.08187	0.07296		3.08017	0.035		3.08022	0.10354
3.08482	0.0735		3.08313	0.0419		3.08318	0.10542
3.08777	0.07332		3.08607	0.04169		3.08612	0.10215
3.09073	0.07081		3.08903	0.03798		3.08908	0.11111
3.09367	0.07396		3.09199	0.03699		3.09204	0.10727
3.09663	0.07482		3.09493	0.03416		3.095	0.1009
3.09957	0.07508		3.09788	0.03549		3.09796	0.10087
3.10253	0.07937		3.10084	0.03865		3.10091	0.10892
3.10548	0.073		3.10378	0.03755		3.10386	0.10288
3.10843	0.07334		3.10674	0.04114		3.10682	0.10594
3.11139	0.07408		3.1097	0.03959		3.10978	0.10659
3.11434	0.07506		3.11264	0.0428		3.11272	0.10632
3.1173	0.07313		3.1156	0.03957		3.11569	0.10806
3.12024	0.07401		3.11855	0.03613		3.11865	0.10412
3.1232	0.07443		3.1215	0.03834		3.12161	0.10592
3.12614	0.07258		3.12446	0.03743		3.12455	0.10844
3.1291	0.07821		3.12741	0.04387		3.12753	0.11065
3.13205	0.06769		3.13035	0.03984		3.1305	0.10542
3.135	0.07274		3.13331	0.04077		3.13347	0.10282
3.13796	0.07464		3.13627	0.04021		3.13644	0.10229
3.14091	0.07252		3.13921	0.03572		3.1394	0.10727
3.14386	0.07443		3.14217	0.04345		3.14237	0.10812
3.14681	0.07226		3.14511	0.03784		3.14535	0.1028
3.14977	0.07601		3.14806	0.04154		3.14829	0.11508
3.15273	0.07136		3.15102	0.03942		3.15126	0.10443
3.1557	0.07255		3.15399	0.04323		3.15422	0.09797
3.1586	0.07292		3.15693	0.04041		3.15722	0.10324
3.16154	0.07104		3.15985	0.03722		3.16018	0.1081
3.16452	0.08003		3.16281	0.03952		3.16315	0.10196
3.16749	0.07622		3.16577	0.03848		3.16614	0.10761
3.17045	0.07079		3.16875	0.04097		3.16907	0.10661
3.17343	0.07565		3.17173	0.03746		3.17204	0.10601
3.17641	0.07554		3.1747	0.04007		3.17501	0.09548
3.17938	0.07428		3.17766	0.03403		3.17798	0.1057
3.18233	0.07469		3.18063	0.03516		3.18098	0.10415
3.18528	0.07409		3.18358	0.03844		3.18395	0.10979
3.18827	0.07424		3.18656	0.03871		3.18694	0.10594
3.19124	0.07146		3.18953	0.04111		3.1899	0.10326
3.19426	0.07678		3.19252	0.04215		3.19286	0.10762
3.19723	0.07374		3.19551	0.03943		3.19582	0.1015
3.2002	0.07444		3.19848	0.03814		3.19877	0.10322
3.20319	0.07409		3.20145	0.03942		3.20173	0.10614
3.20617	0.07494		3.20444	0.03797		3.20469	0.10293
3.20915	0.07146		3.20742	0.037		3.20765	0.10316
3.21213	0.06634		3.21041	0.03402		3.21061	0.1069
3.21509	0.07314		3.21338	0.03871		3.21357	0.10495
3.21804	0.07499		3.21634	0.03425		3.21652	0.10201
3.22101	0.07392		3.2193	0.03809		3.21951	0.10724
3.22397	0.07652		3.22226	0.03851		3.22247	0.10692
3.22692	0.07239		3.22523	0.03556		3.22543	0.10282
3.22988	0.06891		3.22819	0.04001		3.22838	0.10229
3.23284	0.07406		3.23115	0.03974		3.23134	0.1085
3.2358	0.06918		3.2341	0.04266		3.2343	0.09965
3.23876	0.07235		3.23706	0.03507		3.23726	0.10447
3.24169	0.07054		3.23999	0.0413		3.2402	0.10473
3.24465	0.07959		3.24294	0.03962		3.24316	0.10448
3.24759	0.07568		3.2459	0.03898		3.24612	0.10055
3.25055	0.07674		3.24885	0.03703		3.24909	0.10144
3.25351	0.0716		3.25181	0.03958		3.25204	0.10786
3.25645	0.07676		3.25476	0.03798		3.255	0.10443
3.25941	0.0746		3.25771	0.03609		3.25797	0.10888
3.26233	0.0735		3.26065	0.03744		3.26093	0.10584
3.26528	0.07421		3.26359	0.04006		3.26388	0.10294
3.26823	0.07172		3.26653	0.03709		3.26684	0.10274
3.27119	0.07217		3.26949	0.03776		3.2698	0.10822
3.27415	0.07221		3.27245	0.038		3.27276	0.10812
3.27709	0.07526		3.2754	0.03869		3.27572	0.10833
3.28005	0.06898		3.27835	0.03703		3.27868	0.1049
3.28296	0.07389		3.28128	0.04024		3.28158	0.10133
3.28594	0.07138		3.28423	0.03977		3.28454	0.10407
3.28887	0.0757		3.28717	0.0393		3.28748	0.10286
3.29183	0.07259		3.29012	0.03482		3.29046	0.10896
3.29474	0.07554		3.29306	0.03688		3.29341	0.10004
3.29767	0.0768		3.29599	0.04124		3.29637	0.10225
3.30063	0.07675		3.29894	0.04075		3.29932	0.10323
3.30356	0.0742		3.30187	0.0374		3.30228	0.09967
3.30651	0.07464		3.30481	0.03882		3.30523	0.10252
3.30944	0.07229		3.30774	0.03744		3.30819	0.10495
3.31241	0.07429		3.3107	0.03845		3.31116	0.10334
3.31537	0.07481		3.31367	0.0388		3.31414	0.10307
3.31831	0.07104		3.3166	0.0339		3.31711	0.10653
3.32126	0.07288		3.31956	0.03869		3.32007	0.10433
3.32423	0.0704		3.32252	0.0364		3.32304	0.10619
3.32719	0.07512		3.32549	0.03926		3.32598	0.1057
3.33016	0.07314		3.32845	0.03631		3.32896	0.1009
3.3331	0.07628		3.33141	0.03643		3.33193	0.10677
3.33605	0.07341		3.33435	0.03849		3.33489	0.10679
3.33902	0.07322		3.33731	0.04042		3.33787	0.09938
3.34196	0.07125		3.34027	0.03741		3.34083	0.10529
3.34492	0.07372		3.34323	0.03827		3.3438	0.10571
3.3479	0.0745		3.34619	0.03677		3.34679	0.10231
3.35087	0.07225		3.34916	0.03911		3.34975	0.10153
3.35384	0.06929		3.35213	0.03492		3.35273	0.11232
3.35681	0.07217		3.35509	0.03824		3.35572	0.10591
3.35978	0.07194		3.35806	0.04171		3.35871	0.10413
3.36276	0.07264		3.36103	0.03469		3.36169	0.11047
3.36571	0.07153		3.36402	0.03671		3.36465	0.10631
3.36869	0.0725		3.36696	0.03906		3.36764	0.10191
3.37167	0.06709		3.36995	0.03912		3.37059	0.09931
3.37463	0.07293		3.37291	0.03737		3.37354	0.09702
3.37763	0.07716		3.37591	0.04268		3.37651	0.10176
3.3806	0.07505		3.37888	0.0389		3.37947	0.10196
3.3836	0.07322		3.38187	0.03718		3.38241	0.10096
3.38656	0.0774		3.38487	0.04103		3.38538	0.09976
3.38952	0.07366		3.38782	0.03823		3.38833	0.10266
3.39245	0.07351		3.39076	0.03653		3.3913	0.10076
3.39541	0.07146		3.39371	0.03648		3.39427	0.10252
3.39835	0.07195		3.39666	0.03544		3.39723	0.10595
3.40131	0.07271		3.39962	0.04068		3.40019	0.10411
3.40425	0.07264		3.40256	0.03273		3.40313	0.10923
3.40721	0.07325		3.40552	0.03657		3.40609	0.1
3.41017	0.07512		3.40848	0.03746		3.40904	0.10387
3.41312	0.07523		3.41143	0.03663		3.41201	0.09924
3.41609	0.06961		3.41438	0.03448		3.41497	0.10531
3.41903	0.07039		3.41734	0.03775		3.41793	0.10053
3.42196	0.07422		3.42027	0.03718		3.42087	0.09939
3.42493	0.07272		3.42323	0.03882		3.42383	0.10301
3.42788	0.07193		3.42618	0.03588		3.42679	0.10262
3.43084	0.06744		3.42914	0.03797		3.42975	0.10058
3.4338	0.07204		3.4321	0.04251		3.43272	0.10447
3.43675	0.07151		3.43505	0.04035		3.43568	0.10539
3.4397	0.06834		3.43802	0.03901		3.43863	0.09983
3.44267	0.06857		3.44096	0.03574		3.44159	0.10634
3.44557	0.07052		3.44391	0.03825		3.44455	0.10178
3.44853	0.07328		3.44684	0.04148		3.44752	0.10578
3.45149	0.07293		3.4498	0.03912		3.45047	0.10543
3.45445	0.07297		3.45275	0.03839		3.45343	0.09823
3.45741	0.07606		3.45571	0.03726		3.45638	0.10413
3.46036	0.06991		3.45867	0.03742		3.45934	0.10241
3.46332	0.0728		3.46163	0.03763		3.4623	0.1018
3.4663	0.07129		3.46459	0.0398		3.46526	0.10519
3.46923	0.07067		3.46753	0.03747		3.46823	0.10428
3.47217	0.07399		3.47048	0.03702		3.47119	0.10385
3.47512	0.07212		3.47343	0.03872		3.47415	0.10771
3.47807	0.06879		3.47638	0.03661		3.47712	0.09664
3.48103	0.06975		3.47934	0.03896		3.48011	0.10533
3.48395	0.07622		3.48227	0.03963		3.48306	0.10538
3.48691	0.07475		3.48521	0.03746		3.48602	0.10121
3.48984	0.07052		3.48814	0.03282		3.489	0.10223
3.49281	0.07005		3.4911	0.03468		3.49195	0.10392
3.49575	0.06978		3.49406	0.03709		3.49493	0.10276
3.49873	0.06984		3.49703	0.03912		3.4979	0.09922
3.50168	0.0714		3.49999	0.03864		3.50086	0.09855
3.50463	0.06875		3.50292	0.04034		3.50383	0.10499
3.50756	0.06634		3.50586	0.03843		3.5068	0.09837
3.51052	0.07509		3.50882	0.03766		3.50977	0.10231
3.51345	0.07189		3.51175	0.04475		3.51272	0.10225
3.51639	0.07045		3.5147	0.04171		3.51569	0.10386
3.51936	0.06954		3.51766	0.03572		3.51866	0.10112
3.52231	0.07291		3.5206	0.03758		3.52165	0.09604
3.52524	0.07034		3.52354	0.04078		3.52463	0.10058
3.52821	0.07324		3.5265	0.03628		3.52761	0.10071
3.53117	0.07096		3.52946	0.03638		3.53061	0.10415
3.53414	0.06864		3.53243	0.04024		3.53358	0.10023
3.53711	0.07402		3.53539	0.04067		3.53655	0.10266
3.5401	0.07255		3.53836	0.03758		3.53954	0.10135
3.54306	0.07027		3.54135	0.03532		3.54252	0.1016
3.54598	0.07252		3.54431	0.03586		3.5455	0.10278
3.54896	0.06958		3.54724	0.0409		3.54845	0.09856
3.55193	0.06803		3.55023	0.03423		3.55141	0.09488
3.55491	0.07034		3.55318	0.03687		3.55436	0.10383
3.55787	0.07305		3.55616	0.03951		3.55732	0.09978
3.56085	0.07301		3.55912	0.03375		3.56027	0.10056
3.56384	0.07363		3.56212	0.04057		3.56323	0.10025
3.56682	0.06955		3.5651	0.03789		3.56619	0.09775
3.5698	0.06883		3.56807	0.03871		3.56915	0.10554
3.57273	0.06841		3.57103	0.0383		3.57211	0.1008
3.57569	0.06655		3.57398	0.03893		3.57507	0.10164
3.5786	0.06921		3.57692	0.03849		3.57802	0.1013
3.58156	0.06958		3.57987	0.03709		3.58098	0.10055
3.58451	0.07303		3.58281	0.03886		3.58394	0.10015
3.58748	0.06959		3.58577	0.03162		3.5869	0.10351
3.59042	0.06916		3.58873	0.03448		3.58986	0.10182
3.59338	0.07071		3.59168	0.03425		3.59281	0.09635
3.59631	0.06815		3.59462	0.03642		3.59577	0.10335
3.59927	0.07185		3.59757	0.03704		3.59873	0.09973
3.60224	0.07104		3.60053	0.03789		3.60169	0.10345
3.60518	0.06994		3.60349	0.03971		3.60465	0.10606
3.60816	0.0707		3.60645	0.03657		3.60761	0.09961
3.6111	0.07066		3.60941	0.03869		3.61056	0.09763
3.61406	0.07234		3.61237	0.03664		3.61352	0.09957
3.61702	0.07015		3.61532	0.03653		3.61648	0.10348
3.61998	0.06514		3.61828	0.03904		3.61944	0.101
3.62292	0.07207		3.62124	0.03743		3.62238	0.10067
3.62589	0.07207		3.62418	0.03794		3.62534	0.10283
3.62884	0.06999		3.62714	0.03718		3.62827	0.10036
3.6318	0.07309		3.6301	0.03588		3.63123	0.10205
3.63475	0.06685		3.63306	0.0355		3.63419	0.09895
3.63771	0.07262		3.636	0.03688		3.63715	0.1026
3.64064	0.07215		3.63895	0.04069		3.64011	0.09909
3.6436	0.06986		3.64191	0.03811		3.64306	0.09866
3.64656	0.07015		3.64486	0.03675		3.64602	0.10105
3.64952	0.07331		3.64782	0.03846		3.64897	0.10159
3.65248	0.06917		3.65078	0.0357		3.65193	0.10098
3.65543	0.06921		3.65374	0.03571		3.65488	0.09976
3.65839	0.07054		3.6567	0.0367		3.65784	0.10282
3.66134	0.07001		3.65963	0.03609		3.6608	0.10005
3.66428	0.06983		3.66257	0.0338		3.66375	0.09458
3.66723	0.07165		3.66552	0.03844		3.66669	0.10521
3.67018	0.06968		3.66848	0.04023		3.66965	0.09692
3.67313	0.06988		3.67143	0.04078		3.67261	0.0961
3.67609	0.06861		3.67439	0.03291		3.67555	0.10256
3.67906	0.06952		3.67735	0.03726		3.67852	0.09952
3.68199	0.06672		3.6803	0.03726		3.68148	0.09857
3.68493	0.06803		3.68325	0.03823		3.68445	0.09928
3.68786	0.06629		3.68617	0.03482		3.68741	0.09839
3.69082	0.07528		3.68913	0.03549		3.69038	0.10348
3.6938	0.07733		3.69209	0.03979		3.69334	0.10459
3.69677	0.06916		3.69506	0.03334		3.69631	0.10443
3.69974	0.07147		3.69803	0.03907		3.6993	0.09899
3.7027	0.07362		3.70099	0.0362		3.70227	0.09757
3.70564	0.06563		3.70396	0.03618		3.70525	0.10552
3.70861	0.07026		3.70691	0.0342		3.70822	0.09444
3.71157	0.06839		3.70986	0.03725		3.71119	0.10291
3.71455	0.06888		3.71281	0.03367		3.71416	0.10196
3.7175	0.06936		3.71578	0.03372		3.71716	0.09594
3.72048	0.07005		3.71875	0.03375		3.72013	0.09479
3.72343	0.06873		3.72173	0.03698		3.72315	0.09575
3.72642	0.06884		3.72468	0.03721		3.72614	0.09852
3.72939	0.0738		3.72767	0.03541		3.72911	0.10527
3.73235	0.06644		3.73064	0.03735		3.73207	0.09806
3.73532	0.07141		3.7336	0.04106		3.73504	0.09807
3.73827	0.06799		3.73657	0.03351		3.73801	0.09879
3.74124	0.06663		3.73952	0.03915		3.74095	0.10126
3.74422	0.07032		3.7425	0.0354		3.74391	0.09945
3.74718	0.07758		3.74549	0.0412		3.74686	0.10068
3.75014	0.07073		3.74843	0.03956		3.74982	0.10042
3.7531	0.0686		3.7514	0.03547		3.75276	0.1028
3.75606	0.06894		3.75436	0.04216		3.75572	0.09467
3.759	0.06995		3.75731	0.03846		3.75866	0.09849
3.76196	0.06906		3.76027	0.03922		3.76162	0.09866
3.76492	0.06785		3.76322	0.03871		3.76458	0.09534
3.76788	0.06971		3.76618	0.03695		3.76754	0.09631
3.77082	0.06835		3.76913	0.03592		3.77048	0.09339
3.77378	0.06794		3.77208	0.03695		3.77344	0.09496
3.77672	0.06658		3.77503	0.03951		3.77638	0.10064
3.77968	0.06583		3.77799	0.03694		3.77934	0.10406
3.78263	0.07114		3.78093	0.03545		3.78229	0.09619
3.78557	0.06998		3.78389	0.03732		3.78525	0.10082
3.78853	0.0677		3.78684	0.03822		3.78819	0.09979
3.79149	0.0668		3.78979	0.03613		3.79115	0.10517
3.79443	0.06822		3.79274	0.04071		3.79409	0.09934
3.79738	0.06663		3.7957	0.03571		3.79705	0.09569
3.80033	0.07125		3.79864	0.03551		3.8	0.09757
3.80329	0.07157		3.8016	0.03834		3.80295	0.09745
3.80624	0.06977		3.80454	0.03457		3.8059	0.09516
3.80918	0.0724		3.8075	0.03473		3.80886	0.09666
3.81214	0.06802		3.81045	0.0372		3.81179	0.10094
3.81508	0.06776		3.81339	0.03293		3.81475	0.09952
3.81804	0.07019		3.81635	0.0396		3.8177	0.1006
3.82096	0.06621		3.81928	0.03924		3.82066	0.10532
3.82393	0.06982		3.82222	0.03879		3.82362	0.09511
3.82688	0.07114		3.8252	0.03972		3.82658	0.09835
3.82985	0.06638		3.82814	0.03668		3.82954	0.09165
3.83278	0.06768		3.83108	0.03186		3.8325	0.09736
3.83574	0.06687		3.83403	0.03853		3.83545	0.10007
3.83868	0.072		3.83699	0.03478		3.83841	0.10303
3.84164	0.06887		3.83995	0.03604		3.84137	0.1025
3.8446	0.06653		3.8429	0.03628		3.84434	0.10491
3.84753	0.07147		3.84583	0.03718		3.8473	0.09518
3.85049	0.06832		3.84879	0.0361		3.85027	0.09769
3.85346	0.06687		3.85175	0.03513		3.85325	0.09794
3.85639	0.06952		3.8547	0.0383		3.8562	0.10203
3.85935	0.06907		3.85765	0.03596		3.85915	0.10622
3.86229	0.07012		3.8606	0.03731		3.86212	0.09891
3.86525	0.06612		3.86356	0.03873		3.86506	0.10022
3.86821	0.06939		3.8665	0.03342		3.86804	0.10135
3.87114	0.07093		3.86945	0.03719		3.871	0.10006
3.87411	0.06732		3.8724	0.03361		3.87397	0.09657
3.87707	0.07082		3.87536	0.03687		3.87694	0.09467
3.88006	0.0685		3.87833	0.03641		3.87993	0.10178
3.88301	0.07141		3.88131	0.03561		3.88288	0.09965
3.88599	0.06617		3.88428	0.03701		3.88583	0.09307
3.88896	0.07251		3.88725	0.03822		3.88883	0.09759
3.89192	0.06929		3.89021	0.03384		3.8918	0.09715
3.89489	0.06637		3.89318	0.03207		3.89476	0.10016
3.89786	0.06873		3.89614	0.03556		3.89775	0.09564
3.90082	0.06671		3.89911	0.04184		3.90072	0.10031
3.90379	0.06876		3.90207	0.0331		3.90369	0.096
3.90676	0.06777		3.90504	0.03675		3.90667	0.10108
3.90974	0.06957		3.90801	0.03688		3.90966	0.09378
3.91271	0.06899		3.91097	0.0364		3.91266	0.09798
3.91565	0.0654		3.91396	0.03377		3.91565	0.1003
3.91864	0.0626		3.9169	0.03643		3.9186	0.10098
3.92162	0.06846		3.91989	0.03517		3.92155	0.09719
3.9246	0.06958		3.92287	0.04019		3.92451	0.09706
3.92754	0.07194		3.92585	0.04114		3.92747	0.09735
3.9305	0.06736		3.92879	0.03759		3.93042	0.0965
3.93344	0.07053		3.93175	0.03328		3.93338	0.09572
3.9364	0.06707		3.93471	0.03607		3.93633	0.10231
3.93935	0.06226		3.93765	0.03275		3.93928	0.0966
3.94231	0.06979		3.94061	0.03797		3.94224	0.09622
3.94525	0.07221		3.94355	0.02955		3.9452	0.09706
3.94821	0.06791		3.94651	0.03824		3.94815	0.09484
3.95117	0.06809		3.94947	0.03731		3.9511	0.09472
3.95411	0.06777		3.95242	0.03553		3.95408	0.09791
3.95707	0.06865		3.95537	0.03413		3.95703	0.10143
3.96001	0.06836		3.95832	0.03227		3.95999	0.09894
3.96292	0.06551		3.96125	0.0385		3.96294	0.09961
3.96587	0.07181		3.96418	0.03838		3.9659	0.09635
3.96883	0.07176		3.96714	0.03492		3.96885	0.09827
3.9718	0.06815		3.97008	0.03165		3.97181	0.09627
3.97475	0.07031		3.97305	0.03357		3.97476	0.10697
3.97772	0.06921		3.97601	0.03711		3.97771	0.09854
3.98068	0.06629		3.97898	0.03716		3.98067	0.09752
3.98365	0.07006		3.98194	0.03637		3.98362	0.10174
3.9866	0.07196		3.98489	0.03757		3.98658	0.09583
3.98955	0.06615		3.98786	0.03913		3.98952	0.09457
3.99251	0.0703		3.99082	0.04013		3.99248	0.09324
3.99547	0.07002		3.99378	0.0364		3.99542	0.10048
3.99843	0.06654		3.99673	0.03413		3.99838	0.09735
4.00139	0.06913		3.99969	0.03327		4.00133	0.0959
4.00435	0.06825		4.00265	0.03512		4.00428	0.09619
4.0073	0.06789		4.00561	0.03676		4.00723	0.09327
4.01026	0.06427		4.00857	0.03283		4.01019	0.10018
4.01322	0.07273		4.01153	0.03212		4.01313	0.08917
4.01616	0.06604		4.01447	0.0354		4.01609	0.09365
4.01908	0.0721		4.0174	0.03769		4.01905	0.09644
4.02204	0.07058		4.02034	0.03539		4.02201	0.09637
4.02498	0.06658		4.02329	0.03481		4.02496	0.09757
4.02794	0.06881		4.02625	0.0356		4.02791	0.0985
4.0309	0.06522		4.02921	0.03685		4.03087	0.09593
4.03385	0.07396		4.03215	0.03929		4.03383	0.09604
4.03682	0.06431		4.03511	0.03514		4.03678	0.09459
4.03975	0.06914		4.03805	0.03478		4.03974	0.09593
4.04271	0.06996		4.04101	0.04029		4.0427	0.09576
4.04568	0.07297		4.04397	0.03357		4.04566	0.10023
4.04861	0.06373		4.04691	0.0322		4.04863	0.09649
4.05158	0.06724		4.04987	0.03629		4.0516	0.10094
4.05453	0.06521		4.05283	0.03106		4.05458	0.09706
4.05746	0.06599		4.05576	0.03496		4.05755	0.09697
4.06041	0.06492		4.05872	0.03578		4.06052	0.10011
4.06336	0.06412		4.06166	0.03778		4.06351	0.09926
4.06632	0.06181		4.06462	0.03551		4.06646	0.09849
4.06929	0.06643		4.06757	0.03386		4.06944	0.10167
4.07225	0.06878		4.07053	0.03357		4.07243	0.09744
4.07525	0.07153		4.07351	0.03672		4.07543	0.09543
4.07822	0.06955		4.0765	0.03828		4.07843	0.10233
4.08119	0.06886		4.07947	0.0347		4.0814	0.09778
4.08416	0.07372		4.08244	0.03228		4.08434	0.09883
4.08715	0.06864		4.08541	0.03318		4.08731	0.0965
4.09008	0.06266		4.08839	0.03513		4.09029	0.09839
4.09305	0.06607		4.09132	0.03507		4.09327	0.09981
4.09604	0.06675		4.09432	0.04148		4.09626	0.10141
4.09902	0.06765		4.09729	0.03408		4.09923	0.10151
4.102	0.07192		4.10027	0.03667		4.10219	0.09395
4.10498	0.0635		4.10325	0.03811		4.10516	0.10123
4.10794	0.07009		4.10623	0.0339		4.10811	0.10113
4.11089	0.07203		4.10919	0.0352		4.11106	0.09992
4.11383	0.0678		4.11214	0.0383		4.11402	0.09903
4.11679	0.06239		4.11509	0.03687		4.11697	0.0942
4.11973	0.06502		4.11804	0.03206		4.11992	0.10468
4.12269	0.06554		4.121	0.03412		4.1229	0.09311
4.12564	0.06754		4.12394	0.03598		4.12585	0.09788
4.12859	0.06628		4.1269	0.03895		4.12881	0.09413
4.13155	0.06377		4.12986	0.03787		4.13177	0.10123
4.1345	0.06531		4.1328	0.03581		4.13473	0.09462
4.13745	0.06688		4.13576	0.03298		4.13769	0.09838
4.1404	0.06681		4.1387	0.03677		4.14065	0.09539
4.14336	0.06605		4.14166	0.03808		4.1436	0.09179
4.14632	0.06966		4.14462	0.03631		4.14656	0.09337
4.14926	0.06745		4.14758	0.03275		4.14952	0.09922
4.15223	0.06633		4.15052	0.03588		4.15248	0.10027
4.15518	0.06866		4.15348	0.03316		4.15542	0.09427
4.15815	0.06924		4.15644	0.03781		4.15838	0.0977
4.16109	0.06377		4.1594	0.03821		4.16134	0.09865
4.16404	0.06597		4.16233	0.03192		4.1643	0.09623
4.167	0.06883		4.1653	0.03367		4.16726	0.09373
4.16995	0.06766		4.16825	0.03661		4.17021	0.09713
4.1729	0.06891		4.1712	0.03404		4.17317	0.09908
4.17586	0.06796		4.17416	0.03643		4.17613	0.09702
4.17882	0.06585		4.17712	0.03446		4.17909	0.09289
4.18177	0.07126		4.18008	0.03371		4.18205	0.09428
4.18469	0.06846		4.18302	0.03371		4.18501	0.09528
4.18766	0.06492		4.18595	0.03606		4.18796	0.09547
4.19062	0.0679		4.18891	0.03538		4.19092	0.09902
4.19358	0.06971		4.19188	0.03778		4.19388	0.09486
4.19654	0.06716		4.19484	0.03448		4.19685	0.09446
4.1995	0.06906		4.19779	0.03314		4.19983	0.09775
4.20245	0.06569		4.20076	0.03118		4.2028	0.09944
4.20537	0.06637		4.20369	0.0395		4.20576	0.09642
4.20833	0.06347		4.20663	0.03424		4.2087	0.10225
4.21129	0.0682		4.20959	0.0341		4.21166	0.09503
4.21423	0.06623		4.21254	0.03836		4.21462	0.09832
4.21719	0.06709		4.21549	0.03438		4.21758	0.09913
4.22015	0.06787		4.21845	0.03438		4.22055	0.09507
4.22312	0.06539		4.22143	0.03445		4.22351	0.09098
4.22606	0.06682		4.22437	0.03175		4.22648	0.09175
4.22904	0.06257		4.22733	0.03311		4.22945	0.09916
4.23197	0.06457		4.23027	0.03577		4.2324	0.09523
4.23491	0.0647		4.23322	0.03429		4.23537	0.09532
4.23788	0.06901		4.23618	0.03265		4.23833	0.09318
4.24086	0.06794		4.23915	0.03418		4.24128	0.09648
4.24383	0.06594		4.24212	0.03676		4.24424	0.09565
4.24677	0.06638		4.24508	0.03503		4.24724	0.0952
4.24976	0.06453		4.24804	0.03148		4.25026	0.09977
4.25272	0.06743		4.251	0.03646		4.25324	0.09198
4.25569	0.06523		4.25397	0.03317		4.25623	0.09605
4.25866	0.06319		4.25695	0.03662		4.25917	0.09543
4.26161	0.06351		4.25991	0.03345		4.26216	0.0965
4.26456	0.06754		4.26284	0.0399		4.26514	0.0915
4.26756	0.06395		4.26583	0.0381		4.26813	0.09778
4.27054	0.06551		4.26881	0.03362		4.27112	0.09252
4.27349	0.06912		4.27179	0.03461		4.27409	0.10258
4.27649	0.06457		4.27477	0.03857		4.27706	0.09773
4.27948	0.06362		4.27774	0.03541		4.28002	0.09471
4.28244	0.06509		4.28073	0.03143		4.28296	0.0955
4.28541	0.06385		4.28369	0.03872		4.28592	0.09329
4.28836	0.06557		4.28666	0.03527		4.28887	0.09862
4.29133	0.06376		4.28962	0.03605		4.29182	0.09581
4.29429	0.06099		4.29258	0.03396		4.29478	0.09406
4.29723	0.06795		4.29554	0.03797		4.29773	0.09909
4.3002	0.06214		4.29849	0.03624		4.30068	0.09344
4.30316	0.06671		4.30145	0.03881		4.30364	0.09453
4.30612	0.06375		4.30442	0.03671		4.3066	0.09311
4.30908	0.06828		4.30738	0.03269		4.30955	0.09454
4.31201	0.0705		4.31031	0.03659		4.3125	0.09515
4.31495	0.06253		4.31327	0.03255		4.31545	0.10018
4.3179	0.06746		4.3162	0.03199		4.31838	0.09472
4.32085	0.06851		4.31916	0.03568		4.32134	0.09539
4.32378	0.06588		4.32209	0.03589		4.3243	0.09711
4.32674	0.06321		4.32503	0.03363		4.32725	0.09493
4.32967	0.06408		4.32798	0.03972		4.33021	0.09789
4.33263	0.06508		4.33094	0.03668		4.33317	0.09303
4.33559	0.06765		4.3339	0.03324		4.33613	0.09925
4.33856	0.06644		4.33685	0.03567		4.33909	0.09901
4.34151	0.06719		4.33981	0.03595		4.34205	0.08807
4.34445	0.06748		4.34274	0.03417		4.345	0.09376
4.34742	0.06379		4.34572	0.03684		4.34796	0.09895
4.3504	0.06125		4.34869	0.03479		4.35092	0.09775
4.35334	0.0645		4.35165	0.03368		4.35388	0.09611
4.3563	0.06536		4.3546	0.03215		4.35684	0.09141
4.35926	0.06807		4.35756	0.03303		4.3598	0.09359
4.36223	0.06518		4.36052	0.035		4.36275	0.08947
4.36517	0.06314		4.36348	0.03702		4.36571	0.09499
4.36815	0.06343		4.36644	0.03379		4.36868	0.09133
4.37109	0.06764		4.3694	0.03003		4.37163	0.09587
4.37406	0.06623		4.37235	0.03429		4.37462	0.09701
4.37702	0.06314		4.37533	0.03542		4.37757	0.09337
4.37999	0.06448		4.37828	0.03486		4.38053	0.09142
4.38295	0.06575		4.38124	0.03417		4.3835	0.09395
4.38591	0.06361		4.3842	0.03373		4.38646	0.09273
4.38887	0.06928		4.38717	0.03535		4.38942	0.09703
4.39184	0.06419		4.39013	0.0321		4.39239	0.0983
4.3948	0.0653		4.3931	0.03083		4.39536	0.09471
4.39773	0.06262		4.39603	0.03167		4.39832	0.09333
4.40069	0.0668		4.39899	0.03196		4.4013	0.10014
4.40366	0.06085		4.40195	0.03379		4.40427	0.09539
4.4066	0.0669		4.40491	0.03584		4.40724	0.09028
4.40956	0.06444		4.40785	0.03138		4.41021	0.09165
4.41251	0.0646		4.4108	0.03567		4.4132	0.09527
4.41549	0.06581		4.41378	0.03475		4.41616	0.09101
4.41845	0.06397		4.41674	0.03494		4.41913	0.09176
4.42138	0.06635		4.41969	0.03803		4.42211	0.09367
4.42437	0.06513		4.42266	0.03473		4.42506	0.09209
4.42733	0.06281		4.42563	0.03959		4.42803	0.08953
4.4303	0.06942		4.4286	0.03216		4.43103	0.09359
4.43328	0.0663		4.43155	0.03263		4.43402	0.09401
4.43624	0.06373		4.43452	0.03252		4.43697	0.09241
4.43922	0.0638		4.43749	0.03469		4.43995	0.09494
4.44217	0.06413		4.44045	0.03568		4.44291	0.09588
4.44515	0.06229		4.44344	0.03437		4.44588	0.09386
4.44812	0.06639		4.4464	0.03473		4.44882	0.0959
4.45108	0.0674		4.44935	0.03229		4.45178	0.09224
4.45406	0.06823		4.45233	0.03435		4.45472	0.1001
4.45701	0.06504		4.4553	0.03428		4.45767	0.0961
4.45998	0.06663		4.45826	0.03162		4.46063	0.08969
4.46292	0.06337		4.46123	0.03268		4.46357	0.09422
4.46591	0.06194		4.46419	0.02992		4.46653	0.09365
4.46884	0.06405		4.46716	0.03443		4.46947	0.09284
4.47175	0.06801		4.47007	0.03377		4.47243	0.09467
4.47471	0.06887		4.473	0.03539		4.47539	0.09109
4.47766	0.06702		4.47596	0.03198		4.47835	0.09749
4.48062	0.06449		4.47892	0.03143		4.48129	0.09273
4.48356	0.06693		4.48187	0.03162		4.48425	0.09475
4.48652	0.06642		4.48482	0.03342		4.4872	0.09422
4.48946	0.06533		4.48777	0.03237		4.49015	0.09496
4.49242	0.06936		4.49073	0.03508		4.49311	0.09447
4.49537	0.0631		4.49367	0.03197		4.49607	0.09363
4.49828	0.06245		4.4966	0.03249		4.49901	0.09312
4.50124	0.06492		4.49953	0.03433		4.50197	0.09285
4.50417	0.06737		4.5025	0.03369		4.50492	0.0965
4.50713	0.06546		4.50543	0.03545		4.50788	0.09202
4.51009	0.06589		4.50839	0.03423		4.51082	0.09359
4.51302	0.06476		4.51132	0.03651		4.51378	0.0965
4.51596	0.06478		4.51427	0.03731		4.51674	0.09329
4.51892	0.06759		4.51723	0.0368		4.51968	0.0942
4.52184	0.06776		4.52016	0.03444		4.52264	0.08546
4.52481	0.06095		4.5231	0.0311		4.52558	0.09499
4.52775	0.0673		4.52606	0.0328		4.52854	0.08865
4.53071	0.06407		4.52902	0.0356		4.5315	0.09776
4.53367	0.06605		4.53198	0.03203		4.53445	0.09238
4.53663	0.06376		4.53492	0.0342		4.5374	0.09482
4.53957	0.06153		4.53786	0.03113		4.54035	0.09077
4.54253	0.06928		4.54082	0.03442		4.54331	0.08758
4.54549	0.06419		4.5438	0.03401		4.54625	0.09498
4.54846	0.06883		4.54675	0.03158		4.54921	0.08871
4.55142	0.0678		4.54971	0.03398		4.55217	0.08802
4.55436	0.06493		4.55268	0.03393		4.55513	0.09188
4.55734	0.06669		4.55563	0.03516		4.55808	0.09547
4.56028	0.06132		4.55859	0.03249		4.56104	0.09132
4.56325	0.0652		4.56155	0.03365		4.56397	0.09601
4.5662	0.06324		4.5645	0.03245		4.56693	0.09457
4.56914	0.06414		4.56743	0.02767		4.56989	0.09135
4.57209	0.06021		4.57039	0.03267		4.57286	0.09125
4.57506	0.06491		4.57335	0.03405		4.57581	0.09124
4.578	0.06336		4.57631	0.03613		4.57875	0.0924
4.58098	0.06657		4.57927	0.03224		4.58172	0.092
4.58392	0.0637		4.58224	0.03401		4.5847	0.08703
4.58686	0.0673		4.58518	0.03184		4.58765	0.09335
4.58984	0.06618		4.58813	0.03684		4.59061	0.09302
4.5928	0.06476		4.59109	0.03401		4.59357	0.09407
4.59575	0.06595		4.59405	0.03341		4.59653	0.0924
4.5987	0.06133		4.597	0.03203		4.5995	0.09291
4.6016	0.06189		4.59993	0.03263		4.6025	0.09558
4.60457	0.06141		4.60286	0.03417		4.60546	0.09529
4.60755	0.06577		4.60584	0.03033		4.60845	0.09386
4.61052	0.06869		4.60881	0.03592		4.61142	0.09524
4.6135	0.06102		4.61178	0.03377		4.61442	0.0927
4.61648	0.06423		4.61477	0.03306		4.61741	0.09492
4.61945	0.06376		4.61773	0.03285		4.62035	0.09371
4.62242	0.06382		4.6207	0.03118		4.62335	0.09336
4.62539	0.06701		4.62367	0.03104		4.62635	0.09178
4.62839	0.06243		4.62667	0.03113		4.62932	0.09418
4.63136	0.06569		4.62964	0.03568		4.63227	0.09583
4.63435	0.06822		4.63261	0.03597		4.63522	0.09183
4.63731	0.06474		4.6356	0.0319		4.63817	0.09392
4.64028	0.06067		4.63856	0.03156		4.64113	0.09288
4.64329	0.06891		4.64156	0.03143		4.64407	0.09963
4.64627	0.06805		4.64454	0.03137		4.64702	0.0961
4.6492	0.06434		4.6475	0.03438		4.64997	0.09174
4.65213	0.06344		4.65043	0.03385		4.65293	0.0949
4.65507	0.0655		4.65338	0.03281		4.6559	0.09173
4.658	0.0615		4.65631	0.03545		4.65886	0.09262
4.66096	0.06493		4.65927	0.02984		4.66183	0.09561
4.66392	0.0674		4.66221	0.03338		4.66479	0.0923
4.66686	0.06274		4.66518	0.03699		4.66775	0.09318
4.66983	0.06228		4.66813	0.0296		4.67071	0.09384
4.67277	0.06654		4.67107	0.03507		4.67367	0.09076
4.67574	0.06612		4.67403	0.03338		4.67661	0.0967
4.67864	0.06281		4.67697	0.02794		4.67957	0.09184
4.6816	0.06409		4.6799	0.0297		4.68253	0.09529
4.68456	0.06592		4.68286	0.03712		4.68549	0.09644
4.68749	0.06429		4.68579	0.03348		4.68845	0.09545
4.69045	0.06272		4.68875	0.03255		4.6914	0.09018
4.69338	0.06648		4.69168	0.03418		4.69436	0.0906
4.69633	0.06785		4.69463	0.03839		4.69732	0.09714
4.69928	0.06877		4.69758	0.03347		4.70026	0.09037
4.70225	0.06238		4.70054	0.03393		4.70322	0.09023
4.70521	0.06575		4.70352	0.03178		4.70618	0.095
4.70817	0.06179		4.70647	0.02937		4.70914	0.09329
4.71113	0.06243		4.70943	0.03399		4.7121	0.09384
4.71408	0.06227		4.71239	0.03557		4.71506	0.08628
4.71704	0.06098		4.71535	0.03762		4.71801	0.08902
4.72	0.06261		4.71831	0.03187		4.72097	0.08966
4.72296	0.06328		4.72127	0.03437		4.72393	0.09287
4.72592	0.06002		4.72421	0.03215		4.72689	0.09143
4.72886	0.06335		4.72717	0.03084		4.72985	0.09314
4.73182	0.0696		4.73013	0.02929		4.73281	0.09124
4.73478	0.06649		4.73308	0.03318		4.73578	0.09454
4.73774	0.06058		4.73604	0.03649		4.73872	0.08958
4.7407	0.06509		4.739	0.03351		4.74168	0.09557
4.74365	0.06027		4.74196	0.03274		4.74465	0.09108
4.74657	0.06291		4.74489	0.03318		4.74763	0.09234
4.74954	0.06549		4.74785	0.03146		4.75058	0.09046
4.7525	0.06398		4.75081	0.03137		4.75354	0.09513
4.75546	0.06143		4.75376	0.03454		4.75649	0.08839
4.75843	0.06528		4.75672	0.03514		4.75946	0.09391
4.76136	0.06497		4.75967	0.03532		4.76243	0.09653
4.76432	0.06568		4.76263	0.03301		4.7654	0.08913
4.76728	0.06199		4.76557	0.03303		4.76835	0.09273
4.77022	0.06372		4.76851	0.03227		4.77129	0.09405
4.77319	0.06508		4.77147	0.0355		4.77425	0.09026
4.77615	0.06461		4.77446	0.02992		4.77723	0.08873
4.77913	0.06018		4.77742	0.03358		4.78021	0.0942
4.7821	0.06003		4.78039	0.03435		4.78321	0.09044
4.78503	0.06501		4.78333	0.03104		4.7862	0.08901
4.788	0.05787		4.78629	0.03269		4.78917	0.09578
4.79094	0.06825		4.78924	0.02807		4.79217	0.09039
4.7939	0.05729		4.7922	0.03569		4.79516	0.08781
4.79688	0.06262		4.79517	0.03991		4.79817	0.09295
4.79985	0.06697		4.79813	0.02902		4.80116	0.09371
4.80282	0.06239		4.8011	0.0324		4.80413	0.09592
4.80579	0.06545		4.80407	0.03449		4.80713	0.09138
4.80876	0.06343		4.80704	0.03447		4.8101	0.09129
4.81174	0.06189		4.81001	0.03435		4.81306	0.09482
4.81472	0.0634		4.81299	0.03309		4.81602	0.08703
4.81769	0.06331		4.81597	0.03351		4.81898	0.09089
4.82067	0.06228		4.81894	0.03459		4.82193	0.09331
4.82362	0.06235		4.82192	0.03133		4.82489	0.09083
4.82658	0.06428		4.82487	0.03246		4.82785	0.08563
4.82954	0.06342		4.82785	0.03223		4.83081	0.09397
4.83247	0.06518		4.83078	0.03127		4.83378	0.09094
4.83543	0.06536		4.83374	0.03582		4.83671	0.09163
4.83839	0.06635		4.83669	0.0332		4.83965	0.08895
4.84135	0.05871		4.83965	0.03246		4.84261	0.08907
4.8443	0.0692		4.8426	0.03471		4.84556	0.0868
4.84725	0.06234		4.84555	0.03086		4.84852	0.0921
4.85022	0.06441		4.84851	0.03613		4.85146	0.09083
4.85315	0.06358		4.85148	0.03153		4.85442	0.09361
4.85612	0.06126		4.85442	0.03409		4.85736	0.09232
4.85907	0.06229		4.85737	0.03598		4.86033	0.09089
4.86203	0.06295		4.86032	0.03208		4.86329	0.08787
4.86498	0.06184		4.86329	0.03175		4.86624	0.09303
4.86793	0.06245		4.86622	0.03231		4.8692	0.09279
4.87087	0.06133		4.86918	0.03554		4.87215	0.09117
4.87382	0.06122		4.87214	0.03322		4.8751	0.08975
4.87678	0.06275		4.87508	0.02917		4.87806	0.09482
4.87972	0.06333		4.87803	0.03289		4.88102	0.08735
4.88268	0.06505		4.88098	0.02989		4.88396	0.08841
4.88562	0.06138		4.88393	0.03112		4.88692	0.08899
4.88858	0.06294		4.88689	0.03455		4.88987	0.09057
4.89153	0.06013		4.88983	0.03178		4.89283	0.08739
4.89448	0.06719		4.89279	0.03342		4.89577	0.09123
4.89743	0.05718		4.89573	0.03123		4.89873	0.0952
4.90039	0.06248		4.89869	0.03365		4.90167	0.08784
4.90333	0.06255		4.90164	0.0359		4.90465	0.09173
4.90629	0.06079		4.9046	0.03167		4.90759	0.09867
4.90923	0.06224		4.90754	0.03363		4.91055	0.08749
4.91219	0.06427		4.9105	0.03564		4.91351	0.0886
4.91512	0.06554		4.91343	0.02883		4.91646	0.09
4.91808	0.06329		4.91639	0.02937		4.91941	0.09169
4.92103	0.06567		4.91933	0.03239		4.92237	0.08829
4.92398	0.062		4.92229	0.02979		4.92533	0.09361
4.92693	0.06279		4.92523	0.0353		4.92828	0.0903
4.92989	0.06017		4.92819	0.03157		4.93124	0.08588
4.93285	0.06311		4.93115	0.03608		4.9342	0.09405
4.93576	0.06261		4.93408	0.03497		4.93719	0.08854
4.93873	0.0645		4.93703	0.03261		4.94015	0.09165
4.94169	0.05966		4.93998	0.03386		4.94312	0.09584
4.94465	0.06097		4.94296	0.03473		4.94609	0.08908
4.94762	0.06039		4.94593	0.0313		4.94906	0.09064
4.9506	0.06247		4.94889	0.03283		4.95205	0.09074
4.95357	0.06207		4.95185	0.03186		4.95501	0.08691
4.95653	0.06202		4.95482	0.0344		4.95798	0.08772
4.95946	0.06392		4.95776	0.03108		4.96094	0.09155
4.96237	0.06277		4.96069	0.02936		4.96393	0.08905
4.96532	0.06335		4.96362	0.03096		4.9669	0.0889
4.96823	0.06505		4.96655	0.03142		4.96991	0.09397
4.97122	0.06467		4.9695	0.03152		4.97292	0.09043
4.97419	0.06215		4.97247	0.03583		4.9759	0.09098
4.97718	0.06139		4.97546	0.03299		4.97888	0.087
4.98012	0.06222		4.97843	0.03096		4.98184	0.08928
4.98308	0.06585		4.98136	0.03135		4.98481	0.09178
4.98605	0.0625		4.98433	0.03445		4.98777	0.08749
4.98901	0.06228		4.98729	0.03155		4.9907	0.09088
4.992	0.06247		4.99029	0.03365		4.99367	0.09132
4.99496	0.05985		4.99325	0.03177		4.99663	0.08649
4.99794	0.05998		4.99621	0.03794		4.99959	0.09668
5.00093	0.05436		4.99922	0.03179		5.00256	0.08962
5.00391	0.06265		5.00219	0.02984		5.00553	0.08985
5.00689	0.06357		5.00518	0.03641		5.00849	0.09282
5.00984	0.06388		5.00815	0.03287		5.01145	0.08848
5.0128	0.06329		5.01111	0.03241		5.01441	0.08977
5.01576	0.06236		5.01407	0.03041		5.01737	0.08987
5.01872	0.05742		5.01702	0.03439		5.02033	0.08986
5.02168	0.06193		5.01998	0.03099		5.02328	0.09115
5.02463	0.06293		5.02294	0.02963		5.02624	0.09
5.02759	0.06256		5.0259	0.03594		5.0292	0.09054
5.03052	0.06797		5.02884	0.03216		5.03216	0.08907
5.03348	0.06322		5.03179	0.03377		5.03512	0.08478
5.03641	0.06184		5.03472	0.03371		5.03808	0.09171
5.03937	0.06155		5.03766	0.03365		5.04103	0.09462
5.04232	0.05568		5.04062	0.03386		5.04398	0.08807
5.04527	0.06488		5.04358	0.03139		5.04695	0.08851
5.04822	0.05959		5.04652	0.03381		5.04991	0.0884
5.05118	0.06298		5.04948	0.03308		5.05285	0.09015
5.05412	0.05939		5.05243	0.03459		5.05581	0.09318
5.05708	0.06709		5.05538	0.03507		5.05877	0.08877
5.06002	0.05885		5.05833	0.03135		5.06174	0.09011
5.06298	0.06277		5.06129	0.0328		5.0647	0.0917
5.06594	0.06538		5.06425	0.03303		5.06766	0.09847
5.06888	0.06435		5.06719	0.03441		5.07062	0.08767
5.07183	0.06333		5.07015	0.0306		5.0736	0.09113
5.07479	0.06344		5.07309	0.03291		5.07656	0.08718
5.07773	0.06261		5.07604	0.03366		5.07952	0.09325
5.08069	0.06464		5.079	0.0322		5.08248	0.08598
5.08363	0.05692		5.08194	0.03205		5.08544	0.09243
5.08659	0.06107		5.0849	0.03312		5.0884	0.0874
5.08954	0.0633		5.08786	0.03096		5.09135	0.09118
5.0925	0.05631		5.0908	0.02907		5.09431	0.09173
5.09545	0.05999		5.09376	0.03014		5.09728	0.087
5.0984	0.06207		5.0967	0.02922		5.10024	0.08941
5.10133	0.06158		5.09963	0.0336		5.10319	0.08882
5.10427	0.05703		5.10258	0.03332		5.10615	0.08551
5.10723	0.06161		5.10554	0.03591		5.10912	0.09098
5.11019	0.06413		5.10849	0.03191		5.11208	0.08952
5.11315	0.06573		5.11145	0.03081		5.11506	0.09656
5.11609	0.05944		5.11441	0.03444		5.11799	0.0894
5.11905	0.06174		5.11736	0.03235		5.12096	0.08626
5.12201	0.06127		5.12031	0.03177		5.12391	0.08612
5.12497	0.06269		5.12327	0.03182		5.12687	0.08985
5.12795	0.06101		5.12623	0.03016		5.12983	0.09131
5.13088	0.06088		5.12919	0.03172		5.13278	0.08694
5.13387	0.06446		5.13215	0.03131		5.13577	0.08745
5.13683	0.06454		5.13512	0.03349		5.13874	0.0929
5.13979	0.06132		5.13808	0.03165		5.1417	0.08812
5.14276	0.05966		5.14105	0.03119		5.1447	0.08715
5.14573	0.06094		5.14404	0.03068		5.14765	0.08546
5.14872	0.06185		5.147	0.0305		5.15065	0.09017
5.15169	0.05951		5.14997	0.03087		5.15363	0.09028
5.15463	0.05832		5.15293	0.03178		5.15662	0.09084
5.15759	0.06278		5.15588	0.03131		5.1596	0.08913
5.16058	0.06193		5.15884	0.03352		5.16258	0.08345
5.16355	0.0588		5.16181	0.03148		5.16555	0.09251
5.16651	0.06159		5.16479	0.03287		5.16851	0.0929
5.16953	0.06158		5.16781	0.03011		5.17149	0.08659
5.1725	0.06199		5.17078	0.03282		5.17445	0.09507
5.17549	0.05929		5.17375	0.02781		5.1774	0.09032
5.17842	0.06467		5.17674	0.0305		5.18035	0.09235
5.18142	0.06022		5.17969	0.03439		5.18331	0.0863
5.18439	0.06054		5.18267	0.03147		5.18626	0.08794
5.18733	0.06186		5.18564	0.03425		5.18922	0.08651
5.19025	0.0606		5.18857	0.03018		5.19217	0.0868
5.19321	0.06123		5.19151	0.03404		5.19512	0.09137
5.19614	0.06252		5.19444	0.03197		5.19808	0.08947
5.1991	0.06061		5.1974	0.03214		5.20102	0.08965
5.20205	0.06265		5.20035	0.03193		5.20398	0.08666
5.205	0.05973		5.20332	0.03249		5.20692	0.08828
5.20797	0.06052		5.20626	0.03086		5.20988	0.09043
5.21093	0.05961		5.20923	0.03398		5.21283	0.08752
5.21387	0.06422		5.21217	0.03052		5.21578	0.08655
5.2168	0.06017		5.21511	0.03326		5.21873	0.09429
5.21976	0.06398		5.21805	0.0312		5.22169	0.08706
5.22272	0.06085		5.22101	0.03237		5.22463	0.08975
5.22568	0.06087		5.22397	0.03124		5.22758	0.08976
5.22864	0.06452		5.22694	0.03001		5.23053	0.086
5.2316	0.05909		5.2299	0.03358		5.23349	0.08508
5.23457	0.05692		5.23286	0.0297		5.23644	0.09195
5.23753	0.06412		5.23582	0.03577		5.2394	0.08502
5.24044	0.05758		5.23876	0.03713		5.24234	0.08899
5.2434	0.06394		5.24171	0.03489		5.2453	0.08982
5.24635	0.06381		5.24465	0.03063		5.24824	0.0837
5.2493	0.05879		5.24761	0.03288		5.2512	0.0889
5.25225	0.05648		5.25055	0.03465		5.25415	0.08774
5.25521	0.06308		5.25351	0.0355		5.2571	0.08702
5.25815	0.05936		5.25646	0.02963		5.26005	0.08739
5.26111	0.06219		5.25942	0.0323		5.26301	0.09037
5.26403	0.06245		5.26235	0.03181		5.26595	0.0902
5.26697	0.06447		5.26528	0.03548		5.26891	0.08891
5.26993	0.06402		5.26823	0.03328		5.27187	0.09375
5.27287	0.06233		5.27118	0.03341		5.27481	0.0941
5.27583	0.06417		5.27414	0.02913		5.27777	0.09125
5.27878	0.06006		5.2771	0.03431		5.28074	0.08912
5.28175	0.06394		5.28004	0.03202		5.28959	0.08487
5.28468	0.06322		5.28298	0.03106		5.29253	0.09161
5.28761	0.0615		5.28591	0.03766		5.29549	0.09145
5.29055	0.05997		5.28886	0.03173		5.29845	0.08791
5.29351	0.06182		5.29182	0.03169		5.30144	0.09402
5.29647	0.06087		5.29478	0.03141		5.30438	0.0884
5.29941	0.06263		5.29772	0.03536		5.30734	0.08886
5.30239	0.0635		5.30068	0.03064		5.3103	0.0918
5.30535	0.06086		5.30365	0.02773		5.31327	0.0922
5.3083	0.06424		5.30661	0.03012		5.31626	0.08996
5.31128	0.06372		5.30957	0.03103		5.31921	0.08835
5.31422	0.06371		5.31251	0.03255		5.32217	0.08778
5.31715	0.06088		5.31546	0.03032		5.32513	0.08464
5.32012	0.06054		5.31841	0.03163		5.32813	0.08297
5.32308	0.05917		5.32139	0.03541		5.3311	0.0879
5.32605	0.06079		5.32435	0.03045		5.3341	0.084
5.329	0.0629		5.32729	0.03411		5.33709	0.08788
5.33197	0.05765		5.33025	0.03377		5.34005	0.08839
5.33494	0.06219		5.33323	0.0349		5.34302	0.08533
5.33791	0.06078		5.33619	0.03447		5.34601	0.09257
5.34089	0.05922		5.33916	0.0291		5.34898	0.09006
5.34385	0.06312		5.34216	0.03506		5.35194	0.09134
5.3468	0.06258		5.3451	0.03155		5.35495	0.08793
5.34979	0.06078		5.34805	0.03076		5.35791	0.08909
5.35277	0.06334		5.35102	0.0299		5.36087	0.08575
5.35576	0.0601		5.35402	0.03217		5.36384	0.08285
5.35873	0.06073		5.35701	0.03273		5.3668	0.08105
5.36172	0.06377		5.35998	0.03141		5.36974	0.08533
5.36466	0.05853		5.36295	0.02761		5.3727	0.08657
5.36762	0.06606		5.36593	0.02866		5.37566	0.08716
5.37054	0.06033		5.36886	0.02821		5.37862	0.08692
5.3735	0.05856		5.3718	0.03132		5.38157	0.08539
5.37646	0.06027		5.37476	0.03311		5.38453	0.08544
5.3794	0.05739		5.3777	0.03213		5.3875	0.08846
5.38236	0.05693		5.38066	0.03231		5.39045	0.08819
5.3853	0.05921		5.38362	0.02893		5.39341	0.08503
5.38826	0.05843		5.38657	0.03285		5.39636	0.08935
5.39118	0.0556		5.3895	0.02581		5.39932	0.08978
5.39415	0.06179		5.39244	0.03408		5.40228	0.08772
5.39709	0.06455		5.3954	0.03092		5.40524	0.08886
5.40007	0.06145		5.39836	0.03153		5.40821	0.08856
5.40302	0.06224		5.40133	0.03099		5.41116	0.08429
5.406	0.06127		5.40427	0.02712		5.41411	0.08927
5.40894	0.05915		5.40725	0.03071		5.41709	0.08579
5.41191	0.05882		5.4102	0.03326		5.42005	0.09165
5.41486	0.05739		5.41316	0.02911		5.423	0.08692
5.41781	0.0627		5.41612	0.03643		5.42596	0.08427
5.42075	0.0587		5.41908	0.03046		5.42893	0.08364
5.4237	0.06107		5.422	0.03187		5.43189	0.08851
5.42663	0.06112		5.42494	0.03154		5.43485	0.09097
5.42957	0.06191		5.42787	0.03247		5.43782	0.08744
5.43251	0.06065		5.43082	0.03227		5.44078	0.08829
5.43547	0.06358		5.43377	0.02978		5.44374	0.08668
5.43841	0.06335		5.43672	0.03377		5.4467	0.08527
5.44136	0.05965		5.43968	0.03233		5.44966	0.09021
5.44431	0.05768		5.44262	0.03067		5.45261	0.09149
5.44727	0.06139		5.44558	0.02889		5.45557	0.0885
5.45023	0.06565		5.44852	0.03257		5.45853	0.09137
5.45319	0.06263		5.45148	0.03046		5.46149	0.09033
5.45612	0.05777		5.45443	0.03161		5.46446	0.0846
5.45909	0.05764		5.45738	0.03284		5.46742	0.08572
5.46205	0.05674		5.46036	0.02847		5.47038	0.08596
5.46501	0.0588		5.46331	0.03226		5.47334	0.08811
5.46798	0.0594		5.46627	0.02972		5.47628	0.08858
5.47093	0.05712		5.46925	0.03332		5.47924	0.08506
5.47388	0.05872		5.47219	0.02965		5.48221	0.08712
5.47684	0.06013		5.47515	0.0314		5.48517	0.08352
5.47981	0.06094		5.47811	0.0335		5.48813	0.08774
5.48277	0.05663		5.48106	0.03246		5.49109	0.08838
5.48573	0.0627		5.48402	0.02849		5.49406	0.08526
5.48869	0.05847		5.48698	0.0331		5.49703	0.08288
5.49163	0.06206		5.48995	0.03031		5.49996	0.08705
5.49461	0.05947		5.4929	0.0325		5.50292	0.08729
5.49756	0.05826		5.49586	0.02879		5.50592	0.0919
5.50054	0.05832		5.49883	0.03146		5.50892	0.08521
5.50349	0.06361		5.50177	0.03205		5.51189	0.08056
5.50645	0.06111		5.50476	0.02747		5.51486	0.08621
5.50945	0.05799		5.50772	0.03161		5.51784	0.08645
5.51241	0.06062		5.5107	0.0312		5.52078	0.08868
5.51538	0.05862		5.51366	0.03218		5.52374	0.08187
5.51834	0.06076		5.51663	0.02981		5.52671	0.08389
5.52131	0.06132		5.51959	0.03404		5.52973	0.08736
5.52429	0.06029		5.52256	0.03318		5.53274	0.08721
5.52726	0.05667		5.52554	0.03115		5.53571	0.08775
5.53024	0.05669		5.52851	0.03414		5.5387	0.08528
5.5332	0.06492		5.5315	0.02904		5.54163	0.07968
5.53619	0.06635		5.53445	0.03571		5.54459	0.08351
5.53913	0.05698		5.53744	0.03113		5.54755	0.08933
5.54212	0.06155		5.54038	0.03071		5.55051	0.08225
5.54506	0.06114		5.54335	0.03238		5.55348	0.08359
5.54798	0.06216		5.5463	0.02988		5.55642	0.08092
5.55094	0.05606		5.54924	0.03177		5.55939	0.08233
5.55388	0.06004		5.5522	0.03482		5.56235	0.08605
5.55684	0.06054		5.55515	0.03207		5.56531	0.08688
5.5598	0.05569		5.5581	0.03094		5.56827	0.08413
5.56273	0.06019		5.56103	0.02767		5.57123	0.08957
5.56567	0.05619		5.56398	0.02802		5.57419	0.08836
5.56863	0.06075		5.56694	0.03245		5.57716	0.08809
5.57159	0.06077		5.56988	0.03384		5.58012	0.08502
5.57453	0.05946		5.57284	0.02953		5.58309	0.08758
5.57745	0.06093		5.57577	0.02961		5.58605	0.08753
5.58042	0.06224		5.57872	0.02962		5.589	0.09171
5.58338	0.05886		5.58169	0.03252		5.59193	0.07846
5.58634	0.06065		5.58465	0.03286		5.59489	0.08825
5.5893	0.06009		5.5876	0.03608		5.59785	0.08965
5.59226	0.05984		5.59055	0.028		5.60081	0.08757
5.5952	0.05774		5.59351	0.03168		5.60375	0.08284
5.59816	0.06287		5.59647	0.03708		5.6067	0.08732
5.60112	0.06039		5.59942	0.02929		5.60966	0.0844
5.60409	0.05672		5.60238	0.03352		5.61261	0.08884
5.60703	0.0573		5.60534	0.03317		5.61556	0.08516
5.61001	0.05653		5.6083	0.02738		5.61852	0.08655
5.61296	0.06424		5.61127	0.03275		5.62148	0.09324
5.61591	0.06277		5.6142	0.03076		5.62442	0.0793
5.61884	0.0575		5.61717	0.03311		5.62737	0.08947
5.6218	0.0571		5.62009	0.03247		5.63032	0.08675
5.62474	0.06219		5.62305	0.03373		5.63328	0.08518
5.62772	0.05728		5.62601	0.03683		5.63623	0.08819
5.63066	0.06009		5.62896	0.03058		5.63918	0.08922
5.63362	0.06201		5.63192	0.03082		5.64211	0.0887
5.63658	0.06035		5.63488	0.03174		5.64506	0.08785
5.63951	0.06019		5.63781	0.02892		5.648	0.08726
5.64246	0.0619		5.64077	0.03322		5.65098	0.08878
5.64542	0.06457		5.64371	0.03378		5.65393	0.08575
5.64838	0.05681		5.64669	0.03199		5.65691	0.08933
5.65134	0.05702		5.64964	0.03482		5.65988	0.08761
5.6543	0.06336		5.6526	0.03042		5.66284	0.0851
5.65726	0.06001		5.65556	0.03108		5.66582	0.08617
5.66021	0.06014		5.65852	0.03168		5.66878	0.08838
5.66317	0.05837		5.66148	0.02823		5.67175	0.08454
5.66612	0.05948		5.66441	0.02996		5.67473	0.08654
5.66908	0.05779		5.66738	0.03377		5.67768	0.09268
5.67205	0.06094		5.67034	0.03131		5.68066	0.08202
5.67502	0.05693		5.67331	0.03327		5.68364	0.09164
5.67796	0.05889		5.67626	0.03119		5.6866	0.08415
5.68091	0.05912		5.6792	0.03061		5.68956	0.08666
5.68387	0.05834		5.68217	0.03138		5.69256	0.08505
5.68681	0.05942		5.68513	0.03419		5.69556	0.08654
5.68977	0.05995		5.68806	0.02907		5.69856	0.08501
5.69271	0.05759		5.69102	0.02978		5.70156	0.08507
5.69569	0.06224		5.69396	0.02835		5.70453	0.07836
5.69863	0.05967		5.69694	0.03014		5.70753	0.09044
5.7016	0.05579		5.69988	0.03081		5.7105	0.08425
5.70456	0.06182		5.70285	0.02856		5.7135	0.08847
5.70753	0.06248		5.70581	0.03359		5.7165	0.083
5.71051	0.05641		5.70878	0.03001		5.71946	0.08608
5.71348	0.05981		5.71175	0.03005		5.72238	0.08444
5.71646	0.05933		5.71474	0.03436		5.72535	0.08947
5.71945	0.05869		5.71771	0.02967		5.72831	0.08508
5.72242	0.05866		5.7207	0.03565		5.73813	0.08253
5.72538	0.05857		5.72369	0.03469		5.74109	0.08423
5.72834	0.05716		5.72664	0.03005		5.74404	0.0853
5.7313	0.06141		5.7296	0.02957		5.747	0.08662
5.73424	0.05387		5.73253	0.03214		5.74996	0.08161
5.7372	0.0595		5.73551	0.03153		5.75292	0.08975
5.74014	0.05807		5.73845	0.02889		5.75588	0.08685
5.74309	0.05409		5.74141	0.03152		5.75883	0.08361
5.74605	0.05739		5.74435	0.03046		5.76179	0.08433
5.749	0.06112		5.74731	0.02893		5.76475	0.08227
5.75196	0.05737		5.75027	0.0319		5.76774	0.087
5.75491	0.05934		5.75321	0.03038		5.7707	0.09356
5.75786	0.05752		5.75617	0.03183		5.77365	0.08247
5.76081	0.06124		5.75912	0.03259		5.77661	0.08204
5.76377	0.05791		5.76207	0.02929		5.77957	0.0833
5.76673	0.05811		5.76503	0.03387		5.78254	0.09094
5.76967	0.06048		5.76798	0.03025		5.78549	0.08366
5.77263	0.05515		5.77093	0.03414		5.78845	0.08448
5.77557	0.06		5.77388	0.0332		5.79142	0.08317
5.77853	0.05981		5.77684	0.03212		5.79438	0.08443
5.78148	0.06045		5.77978	0.0323		5.79732	0.08842
5.78443	0.05578		5.78274	0.03138		5.80029	0.08656
5.78738	0.05853		5.78568	0.03524		5.80325	0.08068
5.79034	0.06074		5.78864	0.03408		5.80621	0.08295
5.79328	0.06048		5.79159	0.03151		5.80917	0.08074
5.79621	0.06021		5.79452	0.02879		5.81213	0.08328
5.79917	0.05801		5.79748	0.02899		5.81508	0.08473
5.80213	0.05984		5.80043	0.02949		5.81803	0.08037
5.80507	0.0594		5.80339	0.03001		5.821	0.08325
5.80805	0.05741		5.80634	0.03366		5.82396	0.08383
5.81098	0.0593		5.80928	0.03481		5.8269	0.07933
5.81393	0.05792		5.81224	0.03303		5.82986	0.08465
5.81686	0.05898		5.81517	0.02995		5.83279	0.07824
5.81979	0.05752		5.8181	0.03291		5.83575	0.08263
5.82275	0.06029		5.82104	0.0304		5.83872	0.08642
5.8257	0.05978		5.824	0.02843		5.84168	0.09021
5.82866	0.06173		5.82696	0.02965		5.84464	0.08962
5.83159	0.05874		5.82989	0.03034		5.8476	0.08295
5.83455	0.05818		5.83285	0.03281		5.85054	0.09118
5.83748	0.05739		5.83578	0.03326		5.85351	0.0819
5.84042	0.05852		5.83871	0.0323		5.85647	0.08377
5.84337	0.06138		5.84166	0.03009		5.85942	0.08291
5.84632	0.05812		5.84461	0.03315		5.86238	0.08751
5.84927	0.05835		5.84757	0.03235		5.86536	0.08763
5.85224	0.06107		5.85053	0.02835		5.86832	0.08619
5.8552	0.05622		5.8535	0.02863		5.87128	0.08766
5.85816	0.05893		5.85646	0.03157		5.87424	0.08581
5.8611	0.06007		5.85941	0.02641		5.87724	0.08189
5.86407	0.06357		5.86236	0.0305		5.88025	0.08877
5.86705	0.06044		5.86534	0.03328		5.88322	0.08294
5.87	0.05916		5.86828	0.03485		5.8862	0.08096
5.87296	0.06148		5.87125	0.02918		5.88919	0.08584
5.87593	0.0553		5.87421	0.03041		5.89218	0.08532
5.87891	0.0634		5.87717	0.02924		5.89518	0.08498
5.88189	0.06042		5.88017	0.03402		5.89814	0.08457
5.88486	0.05996		5.88314	0.03179		5.90112	0.08388
5.88784	0.05944		5.88611	0.03056		5.90411	0.08766
5.89079	0.06204		5.8891	0.03039		5.90706	0.08237
5.89377	0.05794		5.89204	0.02834		5.91001	0.08751
5.89675	0.0609		5.89503	0.0289		5.91296	0.08605
5.89974	0.05771		5.89802	0.03333		5.9159	0.08456
5.90268	0.05923		5.90099	0.03136		5.91886	0.08383
5.90564	0.05858		5.90395	0.03302		5.9218	0.08003
5.9086	0.05566		5.9069	0.0306		5.92476	0.08315
5.91154	0.05561		5.90985	0.0334		5.92771	0.08976
5.9145	0.05674		5.91281	0.02877		5.93067	0.0816
5.91745	0.06032		5.91577	0.02558		5.93362	0.08701
5.9204	0.05948		5.91871	0.02722		5.93657	0.08527
5.92335	0.05858		5.92165	0.03145		5.93953	0.08763
5.92631	0.05958		5.92461	0.02826		5.94247	0.08345
5.92925	0.0589		5.92756	0.03138		5.94543	0.08658
5.93221	0.05605		5.93052	0.03056		5.94837	0.08626
5.93515	0.059		5.93346	0.03212		5.95133	0.07985
[truncated: 6,784 more rows]

## Sheet: Fig. 1c
Time (h)	Concentration (μM)
0.00316	-0.00309
0.0079	-0.00226
0.01259	-0.00354
0.01729	-0.00272
0.02201	0.12075
0.0267	0.15117
0.03137	0.1559
0.03609	0.16231
0.04087	0.16674
0.04557	0.17651
0.05026	0.17722
0.05495	0.17039
0.05966	0.18007
0.06437	0.17204
0.06907	0.17245
0.07376	0.17469
0.07848	0.17282
0.08318	0.16656
0.08787	0.17069
0.09262	0.17012
0.10401	0.17007
0.10872	0.16985
0.11343	0.16463
0.11816	0.16734
0.12289	0.16896
0.12761	0.16811
0.13233	0.16542
0.13707	0.16477
0.14179	0.16832
0.14656	0.16505
0.15708	0.16494
0.16177	0.16964
0.16645	0.16815
0.17118	0.16487
0.1759	0.16687
0.18058	0.16824
0.18527	0.16924
0.18999	0.16782
0.19472	0.16398
0.19941	0.16901
0.20413	0.1626
0.20883	0.16316
0.21352	0.16486
0.21823	0.16231
0.22292	0.15444
0.2276	0.16209
0.2323	0.15742
0.23699	0.16461
0.24172	0.15752
0.24641	0.15806
0.25113	0.16553
0.25585	0.15836
0.26055	0.16711
0.26524	0.15974
0.26994	0.15709
0.27466	0.15727
0.27937	0.15859
0.28406	0.16126
0.28874	0.15395
0.29349	0.16168
0.29823	0.15284
0.30297	0.15695
0.30769	0.14816
0.31241	0.15818
0.31712	0.16004
0.3219	0.15507
0.32665	0.15801
0.33138	0.15651
0.33608	0.15524
0.34078	0.15065
0.34548	0.15234
0.35019	0.1502
0.35492	0.15487
0.35964	0.15934
0.36434	0.14991
0.36901	0.14945
0.3737	0.14936
0.37839	0.14737
0.38309	0.15702
0.38778	0.14799
0.39249	0.14968
0.39719	0.14882
0.40191	0.14551
0.4066	0.15083
0.4113	0.14627
0.41599	0.15315
0.42069	0.14923
0.42542	0.1445
0.43012	0.14886
0.43481	0.14572
0.4395	0.14645
0.44425	0.15062
0.44895	0.14628
0.45364	0.14429
0.45837	0.14606
0.46307	0.14061
0.46778	0.15007
0.47249	0.14191
0.47724	0.14564
0.48195	0.14335
0.48671	0.14173
0.49145	0.14301
0.49614	0.14713
0.50087	0.13851
0.50556	0.14721
0.51031	0.14023
0.51503	0.14214
0.51975	0.1477
0.5245	0.14639
0.52918	0.14505
0.53385	0.14034
0.53857	0.14302
0.54335	0.14233
0.54804	0.13893
0.55274	0.14054
0.55743	0.1385
0.56213	0.14388
0.56682	0.14217
0.57154	0.14451
0.57624	0.14224
0.58093	0.1388
0.58568	0.14375
0.59038	0.14036
0.59507	0.13787
0.59979	0.14436
0.60452	0.13868
0.60924	0.14424
0.61393	0.14049
0.61868	0.13794
0.6234	0.13881
0.62818	0.13972
0.63288	0.1427
0.63757	0.13592
0.64229	0.1389
0.64699	0.14513
0.6517	0.14521
0.65642	0.13994
0.66113	0.13196
0.66582	0.13761
0.67052	0.14344
0.67524	0.13738
0.67995	0.13663
0.68467	0.13894
0.6894	0.14115
0.69411	0.14063
0.69885	0.13285
0.70358	0.13564
0.70835	0.14009
0.71303	0.13981
0.71772	0.13675
0.72244	0.13617
0.72714	0.1492
0.73186	0.12946
0.73658	0.13793
0.74128	0.1354
0.74599	0.13998
0.75069	0.13868
0.75542	0.13275
0.7601	0.13619
0.76479	0.13487
0.76946	0.13535
0.77421	0.13678
0.7789	0.13657
0.78361	0.14135
0.78829	0.14384
0.79301	0.13496
0.79771	0.13287
0.80243	0.13939
0.80712	0.13753
0.81186	0.13641
0.81655	0.13529
0.82128	0.13224
0.82597	0.13217
0.83067	0.13533
0.83536	0.13226
0.84007	0.13444
0.84478	0.13975
0.84949	0.13594
0.85419	0.13377
0.85893	0.13068
0.86365	0.13459
0.86839	0.13181
0.87311	0.1352
0.87784	0.13534
0.88254	0.12942
0.88727	0.13235
0.89203	0.13816
0.89672	0.13713
0.90142	0.1311
0.90611	0.13324
0.91089	0.13424
0.91558	0.13589
0.92028	0.13182
0.925	0.13557
0.92972	0.12535
0.93443	0.1308
0.93912	0.13768
0.94383	0.13189
0.94854	0.13422
0.95326	0.1259
0.95796	0.13409
0.96262	0.13119
0.96733	0.13399
0.97208	0.13554
0.97683	0.13484
0.98153	0.1372
0.98626	0.12977
0.99101	0.12809
0.99571	0.13486
1.0004	0.12755
1.0051	0.12679
1.00976	0.12733
1.01449	0.12527
1.01919	0.12834
1.02392	0.1287
1.02864	0.1283
1.03335	0.13214
1.03807	0.12747
1.04278	0.13247
1.04751	0.12804
1.05224	0.13407
1.05696	0.12787
1.06168	0.12648
1.06637	0.1274
1.07107	0.13399
1.07582	0.12944
1.08053	0.13152
1.08522	0.12402
1.08994	0.13136
1.09465	0.12805
1.09933	0.12636
1.10403	0.13308
1.10872	0.12979
1.1134	0.13006
1.11809	0.125
1.12282	0.12174
1.12751	0.1279
1.1322	0.13049
1.13689	0.12926
1.14164	0.12099
1.14636	0.12443
1.15111	0.12947
1.1558	0.12924
1.1605	0.12621
1.16522	0.12371
1.16997	0.1284
1.17466	0.13051
1.17937	0.12681
1.18407	0.13499
1.18879	0.12938
1.1935	0.12785
1.19822	0.12307
1.20291	0.12734
1.20762	0.12376
1.21232	0.12329
1.21704	0.12858
1.22175	0.12237
1.22652	0.12631
1.23126	0.12891
1.236	0.12729
1.24072	0.11632
1.24543	0.12818
1.25009	0.12355
1.25477	0.12035
1.25949	0.12495
1.26422	0.12437
1.26891	0.12991
1.27362	0.12026
1.27831	0.12222
1.28301	0.12086
1.28773	0.12198
1.29248	0.12366
1.29717	0.12481
1.30187	0.12492
1.30659	0.12001
1.31129	0.12757
1.31598	0.12007
1.32067	0.12543
1.32538	0.12248
1.3301	0.12313
1.33481	0.12233
1.33954	0.12731
1.34426	0.12083
1.34895	0.12086
1.35365	0.12559
1.35834	0.12162
1.36305	0.12265
1.36777	0.12397
1.37252	0.12015
1.37723	0.12425
1.38192	0.11787
1.38663	0.12619
1.39138	0.11853
1.39609	0.1187
1.40081	0.12168
1.40552	0.12224
1.41027	0.11666
1.41505	0.11787
1.41981	0.1238
1.42452	0.12279
1.42921	0.12513
1.43394	0.12539
1.43866	0.12038
1.44337	0.12104
1.44809	0.11976
1.45283	0.12386
1.45752	0.11689
1.46221	0.12376
1.46691	0.11955
1.4716	0.12074
1.47634	0.11752
1.48103	0.11822
1.4858	0.11718
1.49055	0.12199
1.49528	0.12304
1.49997	0.11644
1.50464	0.12094
1.50933	0.12129
1.51403	0.11971
1.51872	0.11168
1.52343	0.12127
1.52815	0.11562
1.53284	0.11753
1.53757	0.12049
1.54225	0.1172
1.54694	0.11387
1.55168	0.11525
1.5564	0.11919
1.56115	0.11793
1.56587	0.12644
1.57057	0.11681
1.57529	0.12263
1.58001	0.11877
1.5847	0.11818
1.58941	0.11091
1.59414	0.11496
1.59883	0.11433
1.60355	0.11911
1.60825	0.11765
1.61295	0.11301
1.61766	0.11629
1.62236	0.11274
1.62707	0.11513
1.63182	0.1174
1.63654	0.11582
1.64127	0.11778
1.64598	0.12029
1.65068	0.11336
1.6554	0.11802
1.66008	0.11395
1.66484	0.11132
1.66958	0.11447
1.6743	0.11103
1.67898	0.11835
1.68369	0.11655
1.68841	0.1127
1.69312	0.10821
1.69783	0.1125
1.70252	0.11565
1.70723	0.1142
1.71199	0.11221
1.71672	0.11811
1.72145	0.1114
1.72612	0.11867
1.73084	0.11208
1.73556	0.11335
1.74026	0.11149
1.74498	0.11598
1.74969	0.11389
1.75438	0.11642
1.75913	0.11068
1.76387	0.11694
1.76862	0.11422
1.77331	0.11366
1.77801	0.11424
1.78276	0.11167
1.78752	0.1133
1.79222	0.11193
1.79692	0.11387
1.80162	0.11431
1.80633	0.11348
1.81105	0.11103
1.81573	0.10815
1.82045	0.11656
1.82517	0.11198
1.82991	0.11077
1.83462	0.11228
1.83938	0.11121
1.84413	0.11299
1.84887	0.11394
1.85356	0.11384
1.85826	0.10926
1.86301	0.10813
1.86773	0.11343
1.87245	0.11274
1.87716	0.11098
1.88185	0.11405
1.88658	0.11389
1.89131	0.11022
1.896	0.10534
1.90069	0.1023
1.90538	0.10818
1.91009	0.10832
1.91481	0.10572
1.91951	0.10916
1.92424	0.1109
1.92894	0.11365
1.93363	0.11072
1.93834	0.10725
1.94307	0.11469
1.94784	0.11293
1.95253	0.10716
1.95725	0.11075
1.96195	0.1114
1.96664	0.1069
1.97134	0.11483
1.97605	0.11032
1.98077	0.10785
1.9855	0.10453
1.99021	0.11376
1.99495	0.11091
1.99964	0.111
2.00437	0.11507
2.00909	0.11067
2.01384	0.11302
2.01863	0.10989
2.02339	0.11013
2.02807	0.10874
2.03279	0.11297
2.0375	0.10914
2.0422	0.10922
2.04692	0.11142
2.05161	0.10817
2.05634	0.10398
2.06109	0.10689
2.06578	0.10903
2.0705	0.11187
2.07517	0.11363
2.07988	0.10835
2.08457	0.10497
2.08927	0.11087
2.09396	0.10636
2.09867	0.11189
2.10342	0.11578
2.10811	0.10345
2.11281	0.10575
2.11753	0.10773
2.12224	0.1084
2.127	0.10481
2.1317	0.10382
2.13639	0.10448
2.14107	0.10691
2.14578	0.1061
2.15049	0.10918
2.15517	0.10729
2.15988	0.11415
2.1646	0.10982
2.16932	0.10776
2.17404	0.10786
2.17874	0.11078
2.1835	0.10878
2.18822	0.10892
2.19295	0.11012
2.19767	0.10389
2.20239	0.10225
2.2071	0.10389
2.21181	0.10546
2.2165	0.10935
2.22119	0.10517
2.22589	0.1119
2.2306	0.10437
2.23532	0.1099
2.24004	0.10761
2.24474	0.10703
2.24943	0.09972
2.25412	0.1053
2.25885	0.10278
2.26354	0.1098
2.26826	0.1063
2.27297	0.1069
2.27768	0.11019
2.2824	0.10777
2.28711	0.10695
2.29185	0.10364
2.29654	0.10485
2.30126	0.10713
2.30604	0.10081
2.31075	0.10385
2.31544	0.10115
2.32014	0.11213
2.32483	0.10244
2.32954	0.10332
2.33424	0.10727
2.33894	0.10737
2.34367	0.10628
2.34838	0.10413
2.3531	0.10232
2.35782	0.10253
2.36255	0.10191
2.36732	0.1067
2.3721	0.10402
2.37686	0.10743
2.38158	0.10556
2.38628	0.10342
2.391	0.10007
2.39569	0.1038
2.40041	0.10451
2.40514	0.10525
2.40986	0.10192
2.41455	0.10523
2.41925	0.10293
2.42394	0.10861
2.42866	0.10252
2.43336	0.10034
2.43805	0.10386
2.44276	0.10273
2.44746	0.10268
2.45216	0.10364
2.45689	0.1066
2.46159	0.10169
2.46629	0.1035
2.47098	0.10175
2.47568	0.10337
2.4804	0.10451
2.48509	0.10625
2.48979	0.10123
2.49448	0.10505
2.49915	0.10003
2.50387	0.10564
2.50858	0.10339
2.5133	0.10511
2.51804	0.09888
2.52276	0.10292
2.52747	0.10529
2.5322	0.1035
2.53693	0.10689
2.54166	0.10442
2.54643	0.1065
2.55114	0.10085
2.55586	0.10807
2.56056	0.10618
2.56529	0.10107
2.56998	0.10952
2.57468	0.10068
2.5794	0.10292
2.58406	0.10525
2.58879	0.10267
2.59349	0.10391
2.5982	0.10197
2.6029	0.10451
2.60763	0.10211
2.61233	0.1019
2.61705	0.10618
2.62177	0.09968
2.62647	0.10328
2.63116	0.10356
2.63585	0.10453
2.64055	0.09759
2.64527	0.10186
2.64999	0.09626
2.65469	0.10072
2.65938	0.10307
2.6641	0.10572
2.6688	0.09815
2.67352	0.10178
2.67823	0.10253
2.68291	0.09564
2.68765	0.09791
2.69237	0.09818
2.69709	0.09867
2.70181	0.10121
2.70654	0.10143
2.71124	0.10043
2.71598	0.10065
2.72072	0.09667
2.72544	0.09946
2.73019	0.10015
2.73488	0.10721
2.7396	0.10145
2.74427	0.10371
2.74896	0.09887
2.75367	0.10341
2.75837	0.10218
2.76309	0.1019
2.76781	0.10378
2.77251	0.1007
2.77721	0.10225
2.78191	0.10459
2.78662	0.09944
2.79131	0.09726
2.79603	0.1003
2.80076	0.1002
2.80548	0.10143
2.81019	0.10015
2.81491	0.10012
2.8196	0.09923
2.8243	0.10163
2.82899	0.09849
2.83369	0.09865
2.83841	0.09831
2.8431	0.09926
2.84781	0.09923
2.85252	0.1002
2.8572	0.0996
2.86191	0.10103
2.8666	0.10055
2.87131	0.09683
2.876	0.10265
2.88074	0.10667
2.88549	0.09945
2.8902	0.09726
2.89491	0.09741
2.89961	0.09886
2.90431	0.09269
2.90902	0.09824
2.91373	0.09779
2.91839	0.09827
2.92309	0.09579
2.92781	0.10002
2.93253	0.09925
2.93723	0.09822
2.94195	0.09984
2.94663	0.09876
2.95132	0.09429
2.95602	0.09961
2.9607	0.09801
2.96547	0.09599
2.97017	0.09597
2.9749	0.09914
2.9796	0.09996
2.98428	0.10103
2.98902	0.09691
2.99371	0.09551
2.99843	0.09739
3.00314	0.10417
3.00786	0.09818
3.01257	0.09965
3.01728	0.09783
3.02199	0.09952
3.02668	0.10245
3.03143	0.09059
3.03614	0.09771
3.04085	0.09805
3.04554	0.09766
3.05025	0.09806
3.05495	0.09833
3.05964	0.0987
3.06436	0.09466
3.06906	0.09619
3.07379	0.09673
3.07851	0.09768
3.08324	0.09236
3.08794	0.09835
3.09267	0.09528
3.09736	0.09187
3.10211	0.09564
3.10683	0.09872
3.11151	0.09743
3.11625	0.09089
3.12094	0.09677
3.12567	0.10029
3.13036	0.09429
3.13505	0.09465
3.13975	0.09646
3.14444	0.10505
3.14914	0.09388
3.15383	0.09322
3.15853	0.09713
3.16324	0.09976
3.16794	0.09933
3.17264	0.09688
3.17736	0.09374
3.18211	0.0996
3.1868	0.09879
3.1915	0.09651
3.19619	0.09278
3.20089	0.09746
3.2056	0.09493
3.2103	0.09237
3.215	0.09575
3.21971	0.09699
3.22443	0.09436
3.22914	0.09843
3.23386	0.09579
3.23858	0.09515
3.24332	0.09367
3.24803	0.09378
3.25276	0.09393
3.2575	0.09757
3.26221	0.09899
3.26693	0.09382
3.27165	0.09304
3.2764	0.09641
3.28112	0.0958
3.28582	0.0979
3.29051	0.09625
3.29523	0.0928
3.29993	0.09377
3.30465	0.09448
3.30936	0.09553
3.31402	0.09599
3.31869	0.09697
3.32339	0.09465
3.32808	0.09669
3.33276	0.09639
3.33745	0.09658
3.3422	0.09299
3.34691	0.0943
3.35164	0.09195
3.35633	0.09199
3.36102	0.09131
3.36572	0.09647
3.37041	0.09547
3.37511	0.09252
3.3798	0.09687
3.38451	0.09279
3.3892	0.10047
3.3939	0.09357
3.39859	0.0949
3.40334	0.09693
3.40805	0.09287
3.41276	0.09379
3.41751	0.09481
3.42222	0.09386
3.42693	0.09894
3.43168	0.09809
3.4364	0.09445
3.44112	0.09029
3.44581	0.09488
3.45051	0.09132
3.4552	0.09461
3.45993	0.09007
3.46462	0.09412
3.46934	0.0865
3.47404	0.09423
3.47877	0.09257
3.48349	0.09486
3.48819	0.093
3.49288	0.09398
3.4976	0.09571
3.50233	0.09531
3.50702	0.09241
3.51169	0.09517
3.51638	0.0942
3.52108	0.09358
3.52579	0.08897
3.53048	0.09485
3.5352	0.09061
3.53992	0.09414
3.54465	0.09612
3.54937	0.09124
3.55408	0.0908
3.55878	0.096
3.56349	0.09182
3.56822	0.09128
3.57297	0.09797
3.57767	0.095
3.58238	0.09375
3.58712	0.09076
3.59184	0.09515
3.59655	0.09224
3.60124	0.09132
3.60595	0.09551
3.61069	0.09218
3.61542	0.09243
3.62012	0.09173
3.62481	0.09949
3.62951	0.0956
3.6342	0.09328
3.63891	0.09311
3.64363	0.09404
3.64833	0.09269
3.65305	0.09543
3.65774	0.09081
3.66244	0.09227
3.66714	0.08641
3.67184	0.08756
3.67656	0.09021
3.68125	0.09588
3.68595	0.09135
3.6907	0.09334
3.69541	0.08999
3.70013	0.09308
3.70482	0.08972
3.70952	0.09252
3.71421	0.09429
3.71896	0.0867
3.72369	0.09245
3.72838	0.08736
3.73309	0.09112
3.73778	0.09407
3.74249	0.09227
3.7472	0.09029
3.75191	0.09121
3.75662	0.09159
3.76134	0.09067
3.7661	0.09802
3.77082	0.0929
3.77556	0.09414
3.78031	0.09352
3.78504	0.09148
3.78974	0.09326
3.79443	0.09427
3.79918	0.08653
3.80388	0.09147
3.80857	0.09194
3.81329	0.08772
3.81802	0.09
3.82271	0.08736
3.82741	0.08462
3.8321	0.09122
3.83682	0.08652
3.84152	0.08927
3.84622	0.08778
3.85092	0.0923
3.85561	0.09431
3.86031	0.08939
3.86497	0.08826
3.86967	0.08854
3.87436	0.08843
3.87908	0.09147
3.88381	0.09091
3.8885	0.09509
3.89322	0.0924
3.89792	0.09214
3.90264	0.08881
3.90738	0.08889
3.91209	0.09258
3.91681	0.09152
3.92152	0.0927
3.92622	0.09162
3.93093	0.08552
3.93565	0.08961
3.94036	0.09532
3.94506	0.09124
3.94975	0.08954
3.9545	0.0892
3.95928	0.09331
3.96401	0.08992
3.96874	0.08562
3.97349	0.09198
3.97822	0.08843
3.98295	0.09123
3.98767	0.09102
3.99239	0.08664
3.99708	0.09186
4.00181	0.08714
4.0065	0.0863
4.01119	0.09287
4.01589	0.08778
4.02058	0.0912
4.02528	0.08877
4.02997	0.08749
4.03467	0.08914
4.03936	0.08832
4.04404	0.0872
4.04878	0.08946
4.05347	0.09247
4.05817	0.08527
4.06286	0.08454
4.06758	0.08751
4.07229	0.08703
4.07699	0.08715
4.08169	0.08668
4.08642	0.08939
4.09112	0.08401
4.09583	0.08942
4.10054	0.092
4.10524	0.08903
4.10996	0.08797
4.11465	0.09134
4.11937	0.09131
4.12411	0.08445
4.12885	0.08774
4.1336	0.09092
4.13833	0.08799
4.14307	0.08258
4.14776	0.08586
4.15246	0.09003
4.15718	0.08585
4.16189	0.08479
4.16661	0.08934
4.17135	0.08657
4.17607	0.08965
4.18076	0.09323
4.18549	0.09103
4.19019	0.08748
4.1949	0.08825
4.19965	0.08908
4.20435	0.08794
4.20904	0.08732
4.21379	0.09112
4.21847	0.09013
4.22317	0.08902
4.2279	0.08707
4.23264	0.08936
4.23733	0.09101
4.24204	0.08678
4.24675	0.0862
4.25144	0.08677
4.25619	0.08756
4.26089	0.08854
4.2656	0.08663
4.27029	0.09012
4.27503	0.09094
4.27974	0.08737
4.28444	0.08826
4.28919	0.08672
4.29392	0.08702
4.29864	0.08231
4.30335	0.0855
4.30807	0.08841
4.31276	0.09234
4.31747	0.09027
4.32216	0.08906
4.32689	0.08726
4.33162	0.09027
4.33634	0.08937
4.3411	0.08983
4.34579	0.08897
4.35047	0.09024
4.35521	0.08654
4.35993	0.08927
4.36465	0.08712
4.36934	0.08502
4.37407	0.08719
4.37879	0.08403
4.38348	0.08588
4.38818	0.0857
4.39287	0.08413
4.39757	0.08833
4.40229	0.08611
4.407	0.08453
4.41169	0.08416
4.41643	0.08623
4.42119	0.08944
4.42589	0.08659
4.43061	0.08653
4.4353	0.08498
4.44001	0.08702
4.4447	0.08743
4.44941	0.08303
4.45412	0.0847
4.45884	0.08762
4.46358	0.0873
4.46829	0.08466
4.473	0.08595
4.47773	0.08974
4.48248	0.08694
4.48725	0.08533
4.49198	0.08467
4.49668	0.08724
4.50136	0.0847
4.50609	0.08715
4.51079	0.08623
4.51551	0.08646
4.5202	0.08708
4.5249	0.08926
4.52959	0.08624
4.53429	0.08419
4.53898	0.07988
4.54365	0.08687
4.54831	0.08535
4.55298	0.0884
4.55773	0.08699
4.56242	0.08281
4.56711	0.089
4.57184	0.08268
4.57655	0.08084
4.58126	0.08808
4.58595	0.08227
4.59067	0.08483
4.59537	0.08363
4.60006	0.08532
4.60479	0.08458
4.60954	0.08557
4.61423	0.08683
4.61894	0.09038
4.62363	0.09012
4.62835	0.0821
4.63308	0.08405
4.63779	0.08583
4.64251	0.08725
4.6472	0.08736
4.65194	0.08522
4.65667	0.09093
4.66137	0.08881
4.66606	0.0825
4.67076	0.08751
4.67546	0.08463
4.68019	0.09048
4.68491	0.08757
4.68963	0.08452
4.69433	0.08275
4.69902	0.08536
4.70371	0.08462
4.70842	0.09062
4.71313	0.08586
4.71782	0.08461
4.72257	0.08593
4.72727	0.08148
4.73199	0.08333
4.73669	0.08499
4.74144	0.08405
4.74614	0.08683
4.75084	0.08394
4.75556	0.08628
4.76028	0.08142
4.76503	0.08483
4.76975	0.08238
4.77449	0.0874
4.77919	0.08644
4.78391	0.08211
4.78862	0.08031
4.79335	0.08342
4.79805	0.08753
4.80275	0.08216
4.80746	0.08596
4.81217	0.08457
4.81689	0.08491
4.82162	0.08764
4.82634	0.08583
4.83107	0.08064
4.83577	0.08697
4.84052	0.08323
4.84527	0.0833
4.84996	0.08588
4.85466	0.08655
4.85939	0.08585
4.86411	0.08507
4.86884	0.08177
4.87356	0.08539
4.87825	0.08724
4.88295	0.08289
4.88764	0.08711
4.89235	0.08222
4.89706	0.08601
4.90178	0.08461
4.9065	0.08548
4.91122	0.08377
4.91592	0.08186
4.92061	0.08269
4.92534	0.08172
4.93004	0.07919
4.93474	0.08517
4.93945	0.08392
4.94417	0.08486
4.94891	0.08269
4.95364	0.08615
4.95833	0.08228
4.96306	0.08049
4.96777	0.08296
4.97249	0.08167
4.9772	0.08211
4.9819	0.08542
4.98661	0.08456
4.99134	0.086
4.99607	0.08419
5.00079	0.08611
5.00549	0.08324
5.01021	0.08533
5.01493	0.0853
5.01965	0.08253
5.02438	0.08349
5.02907	0.08135
5.03382	0.08518
5.03854	0.08297
5.04324	0.08217
5.04793	0.08383
5.05263	0.07892
5.05732	0.08145
5.06207	0.08216
5.06675	0.07562
5.07144	0.08194
5.07614	0.08307
5.08083	0.08002
5.08553	0.07928
5.09022	0.0857
5.09492	0.08164
5.0996	0.08275
5.10429	0.08588
5.10901	0.08182
5.11371	0.081
5.1184	0.08379
5.12315	0.08054
5.12785	0.07851
5.13257	0.08433
5.13725	0.08595
5.14196	0.07999
5.14667	0.07974
5.15136	0.08176
5.15604	0.08409
5.16073	0.0849
5.16544	0.08526
5.17017	0.08059
5.17492	0.08226
5.17962	0.08141
5.18435	0.08058
5.18904	0.08241
5.19383	0.08295
5.19857	0.07877
5.20325	0.0816
5.20791	0.07933
5.21264	0.08049
5.21736	0.08175
5.22208	0.0768
5.22678	0.08274
5.2315	0.08221
5.23625	0.08758
5.24094	0.08408
5.24564	0.08045
5.25033	0.07948
5.25505	0.08304
5.25977	0.08739
5.2645	0.08294
5.26925	0.08367
5.27397	0.08312
5.2787	0.08657
5.2834	0.07962
5.28809	0.08057
5.29279	0.07721
5.2975	0.07424
5.30219	0.0807
5.30689	0.07903
5.31161	0.08267
5.31632	0.08037
5.32101	0.08364
5.32572	0.08334
5.33043	0.08222
5.33512	0.08408
5.33983	0.07949
5.34454	0.08275
5.34929	0.08066
5.354	0.08237
5.35869	0.08389
5.3634	0.07887
5.36812	0.08043
5.37286	0.08098
5.37755	0.08315
5.38224	0.08054
5.38695	0.08254
5.39165	0.08247
5.39636	0.08019
5.40111	0.07714
5.40584	0.07866
5.41054	0.08522
5.41526	0.08197
5.41995	0.08277
5.42465	0.0739
5.42934	0.07756
5.43409	0.0808
5.43883	0.07864
5.44354	0.07987
5.4482	0.08072
5.45292	0.08203
5.45765	0.08115
5.46234	0.08147
5.46703	0.08057
5.47173	0.07975
5.47645	0.07918
5.48117	0.08279
5.4859	0.08279
5.49059	0.07728
5.4953	0.07901
5.50002	0.07827
5.50472	0.08119
5.50942	0.08647
5.51413	0.08109
5.51885	0.08015
5.52358	0.0803
5.52831	0.07945
5.53303	0.07613
5.53778	0.08179
5.54253	0.08254
5.54724	0.0788
5.55194	0.08077
5.55663	0.07695
5.56131	0.07982
5.56603	0.07799
5.57073	0.08219
5.57542	0.08205
5.58012	0.08424
5.58481	0.07957
5.58953	0.08027
5.59423	0.08143
5.59895	0.07984
5.60364	0.08159
5.60837	0.08012
5.61309	0.07727
5.61779	0.08017
5.62249	0.08445
5.62724	0.07869
5.63197	0.07834
5.63666	0.07964
5.64135	0.08003
5.6461	0.07992
5.6508	0.07924
5.65549	0.08507
5.66017	0.07647
5.66487	0.07952
5.66959	0.07869
5.67433	0.07827
5.67904	0.07978
5.68374	0.07598
5.68845	0.08067
5.69316	0.08256
5.69788	0.07883
5.70259	0.07746
5.70728	0.07846
5.71202	0.07668
5.71676	0.07904
5.72149	0.07931
5.72623	0.0797
5.73096	0.0749
5.73566	0.07597
5.74035	0.07958
5.74505	0.07887
5.74977	0.07679
5.75444	0.08038
5.75915	0.07839
5.76387	0.08084
5.76859	0.07626
5.77328	0.07696
5.77803	0.07758
5.78273	0.07763
5.78748	0.07896
5.79217	0.07536
5.79687	0.07883
5.80162	0.07813
5.80637	0.07887
5.81109	0.07617
5.8158	0.07138
5.82053	0.07866
5.82523	0.07704
5.82992	0.07425
5.83462	0.07984
5.83934	0.07849
5.84406	0.07801
5.84878	0.07522
5.85345	0.08124
5.85816	0.07956
5.86288	0.07792
5.86757	0.07929
5.87231	0.08005
5.87706	0.07893
5.88178	0.07595
5.88649	0.08248
5.89124	0.07997
5.89598	0.07743
5.90073	0.08073
5.90545	0.07551
5.91017	0.07836
5.91486	0.07865
5.91959	0.07914
5.92428	0.08144
5.92897	0.07805
5.93367	0.07772
5.93836	0.0739
5.94309	0.07648
5.94778	0.07715
5.95247	0.07907
5.95718	0.0758
5.9619	0.07699
5.9666	0.07822
5.97131	0.08033
5.97597	0.07934
5.98067	0.07828
5.98539	0.08062
5.99013	0.07968
5.99483	0.07854
5.99953	0.0721
6.00431	0.07639
6.009	0.07768
6.0137	0.07518
6.0184	0.07353
6.02309	0.07674
6.02778	0.07968
6.03249	0.07371
6.03721	0.07552
6.04192	0.07754
6.0467	0.07837
6.05142	0.07983
6.05613	0.07701
6.06085	0.07361
6.06558	0.07727
6.07031	0.0759
6.07503	0.07688
6.07975	0.07411
6.08446	0.07322
6.08915	0.07423
6.09386	0.07436
6.09861	0.08058
6.10331	0.07804
6.10798	0.07362
6.11267	0.07931
6.11736	0.07772
6.12209	0.07472
6.12678	0.07611
6.13147	0.07792
6.1362	0.07583
6.14092	0.07538
6.14564	0.07947
6.15034	0.0771
6.15506	0.07642
6.15978	0.07822
6.1645	0.0723
6.16922	0.07455
6.17396	0.0782
6.1787	0.08272
6.18342	0.08016
6.18814	0.07167
6.19286	0.07585
6.19759	0.07613
6.20229	0.07423
6.20702	0.07937
6.21172	0.07457
6.21646	0.07174
6.22115	0.07875
6.22592	0.08029
6.23068	0.07686
6.23539	0.07902
6.24013	0.08185
6.24489	0.07628
6.2496	0.07425
6.25431	0.07837
6.25904	0.07538
6.26371	0.07875
6.2684	0.07338
6.27314	0.07773
6.27785	0.08348
6.28257	0.07629
6.28726	0.07834
6.29199	0.0734
6.29668	0.07603
6.30137	0.07741
6.30607	0.07603
6.31076	0.07694
6.31546	0.07759
6.32014	0.07884
6.32487	0.08129
6.32957	0.07613
6.33428	0.07392
6.339	0.07573
6.34369	0.0772
6.34842	0.07662
6.35311	0.07724
6.3578	0.07401
6.36253	0.07511
6.36725	0.07329
6.37196	0.07639
6.37667	0.07584
6.38137	0.07673
6.38612	0.07419
6.39083	0.07465
6.39554	0.07565
6.40025	0.07089
6.405	0.0775
6.40974	0.07258
6.41444	0.07709
6.41916	0.07611
6.42389	0.07979
6.42865	0.07615
6.43337	0.07164
6.43804	0.07892
6.44275	0.07517
6.44747	0.07572
6.45216	0.07482
6.45689	0.07755
6.46161	0.07508
6.46632	0.07392
6.47104	0.07426
6.47575	0.07171
6.48046	0.07498
6.48515	0.07756
6.48987	0.07637
6.49457	0.07609
6.49926	0.07444
6.50395	0.07433
6.50865	0.08077
6.5134	0.07492
6.51811	0.07598
6.5228	0.07129
6.52747	0.06859
6.53219	0.07333
6.53691	0.08044
6.5416	0.0761
6.5463	0.07191
6.55101	0.07737
6.55572	0.07668
6.56045	0.07216
6.56519	0.07404
6.56988	0.07208
6.57463	0.07563
6.57938	0.07891
6.58411	0.07845
6.58883	0.07366
6.59356	0.07333
6.59827	0.07432
6.60298	0.0763
6.60767	0.07736
6.61237	0.07543
6.61709	0.07705
6.62184	0.08001
6.62653	0.07658
6.63126	0.07463
6.63598	0.07196
6.64067	0.07267
6.64537	0.07654
6.65008	0.07737
6.65478	0.07699
6.6595	0.0778
6.6642	0.07596
6.66892	0.07425
6.67362	0.07502
6.67831	0.07289
6.68303	0.0717
6.68773	0.06947
6.69242	0.07607
6.69713	0.07489
6.70185	0.07536
6.70657	0.07427
6.71128	0.07498
6.71598	0.07555
6.72067	0.07436
6.72538	0.07464
6.73007	0.07644
6.73475	0.07516
6.73946	0.07185
6.74417	0.07672
6.74888	0.07314
6.75359	0.07375
6.7583	0.0755
6.763	0.07287
6.76773	0.07506
6.77244	0.07568
6.77717	0.07517
6.78188	0.07477
6.78659	0.07184
6.79126	0.07293
6.79596	0.0726
6.80066	0.07461
6.80537	0.07907
6.81003	0.07421
6.81473	0.07275
6.81948	0.07227
6.8242	0.07423
6.82889	0.07096
6.83362	0.07723
6.83831	0.07127
6.84306	0.07045
6.84776	0.0752
6.85248	0.07579
6.85717	0.07383
6.86188	0.07418
6.86659	0.07313
6.87128	0.07343
6.87598	0.07487
6.8807	0.07624
6.88539	0.07517
6.8901	0.07377
6.89477	0.07506
6.89948	0.07287
6.90419	0.07519
6.90891	0.0738
6.91362	0.07546
6.91831	0.07753
6.92302	0.0759
6.92774	0.06888
6.93244	0.07238
6.93714	0.07276
6.94187	0.0736
6.94662	0.07138
6.95135	0.06914
6.95607	0.07597
6.96078	0.0754
6.96548	0.07288
6.9702	0.07552
6.97492	0.07461
6.97961	0.06951
6.98434	0.07343
6.98903	0.07831
6.99378	0.07088
6.9985	0.07393
7.00323	0.07487
7.00795	0.07498
7.01267	0.07411
7.01739	0.07223
7.02207	0.07392
7.02678	0.07461
7.03147	0.06848
7.03618	0.06751
7.04092	0.07409
7.04567	0.07308
7.05036	0.07326
7.05506	0.07095
7.05974	0.07223
7.06443	0.07161
7.06913	0.07783
7.07385	0.07517
7.07857	0.07319
7.08328	0.07185
7.08799	0.07435
7.09267	0.07325
7.09741	0.07128
7.1021	0.07101
7.10682	0.06928
7.11154	0.07355
7.11627	0.0707
7.12099	0.07343
7.12571	0.07378
7.13044	0.07202
7.13517	0.07427
7.13986	0.07247
7.14456	0.07259
7.14931	0.07222
7.15403	0.07683
7.15872	0.0733
7.16339	0.07385
7.16806	0.06788
7.17278	0.0722
7.1775	0.07138
7.18218	0.06932
7.18687	0.07072
7.19154	0.07017
7.19626	0.07416
7.20099	0.0693
7.20571	0.07153
7.21042	0.07523
7.21514	0.07345
7.21985	0.07046
7.22454	0.07236
7.22921	0.07129
7.23393	0.06866
7.23865	0.07355
7.24339	0.07262
7.2481	0.07378
7.25282	0.07019
7.25751	0.07045
7.26221	0.0712
7.2669	0.07374
7.2716	0.07307
7.2763	0.06766
7.28105	0.07217
7.28575	0.07276
7.29046	0.07222
7.29519	0.06936
7.29993	0.07413
7.30464	0.07102
7.30936	0.07266
7.31408	0.06998
7.31875	0.0756
7.32344	0.06991
7.32816	0.07322
7.33286	0.07315
7.33758	0.07298
7.34228	0.07282
7.34697	0.07319
7.35169	0.06993
7.35641	0.07251
7.36116	0.07258
7.36584	0.07301
7.37057	0.07158
7.37527	0.07449
7.38001	0.07224
7.38472	0.07241
7.38944	0.06996
7.39415	0.07192
7.39884	0.07595
7.40354	0.07459
7.40826	0.07155
7.41301	0.07087
7.41776	0.06845
7.42245	0.07174
7.42716	0.0759
7.43186	0.07309
7.43657	0.07533
7.44126	0.07661
7.44595	0.07476
7.45066	0.07223
7.45537	0.07195
7.46008	0.07208
7.46479	0.07564
7.4695	0.06988
7.47422	0.07373
7.47898	0.07123
7.48369	0.07851
7.48841	0.07371
7.49313	0.07121
7.49786	0.07045
7.50261	0.06931
7.50733	0.07102
7.51205	0.0694
7.51679	0.07633
7.52148	0.07152
7.52619	0.0653
7.53091	0.07024
7.5356	0.07462
7.54033	0.07196
7.54504	0.07292
7.54973	0.06769
7.55448	0.07125
7.55915	0.07309
7.56388	0.06898
7.56858	0.07037
7.57327	0.0737
7.57799	0.06873
7.58274	0.06951
7.58749	0.07366
7.59222	0.06938
7.59691	0.07455
7.6016	0.06888
7.6063	0.06911
7.61106	0.07763
7.61577	0.07229
7.62048	0.07454
7.62518	0.06953
7.62991	0.07268
7.63465	0.07077
7.63937	0.07067
7.6441	0.07398
7.64884	0.06992
7.6536	0.06819
7.65834	0.07102
7.66303	0.06931
7.66777	0.06824
7.67249	0.07339
7.67724	0.06435
7.68194	0.06967
7.68663	0.06762
7.6913	0.07018
7.69596	0.07199
7.70069	0.06917
7.70537	0.07057
7.71009	0.06722
7.71481	0.07373
7.7195	0.06927
7.72423	0.06511
7.72895	0.06661
7.73364	0.07246
7.73834	0.06937
7.743	0.07033
7.7477	0.06932
7.75241	0.07126
7.75713	0.07364
7.76182	0.06781
7.76653	0.06771
7.77123	0.07293
7.77592	0.07281
7.78064	0.06785
7.78538	0.07119
7.79009	0.06891
7.79478	0.07079
7.79949	0.07531
7.80421	0.069
7.80894	0.07376
7.81367	0.07084
7.81839	0.06929
7.82312	0.07232
7.82785	0.07119
7.83253	0.06988
7.8373	0.07219
7.84202	0.0682
7.84673	0.06852
7.85145	0.06823
7.85614	0.06824
7.86084	0.06906
7.86551	0.06898
7.87024	0.07016
7.87494	0.07037
7.87963	0.06821
7.88434	0.07198
7.88906	0.07059
7.89378	0.06913
7.8985	0.07085
7.90323	0.06728
7.90792	0.06989
7.91263	0.07038
7.91735	0.07014
7.92207	0.07272
7.92681	0.07024
7.93152	0.07075
7.93624	0.07057
7.94096	0.0706
7.94569	0.06988
7.95041	0.07009
7.9551	0.06916
7.9598	0.06676
7.96455	0.06782
7.96924	0.06906
7.97395	0.06927
7.97866	0.06829
7.98338	0.07141
7.9881	0.0722
7.99284	0.07149
7.99756	0.06715
8.00232	0.06886
8.00703	0.06906
8.01178	0.06952
8.01646	0.07074
8.02116	0.06958
8.02588	0.06975
8.0306	0.07185
8.03532	0.06923
8.04005	0.07201
8.04477	0.07382
8.04948	0.0711
8.05418	0.06851
8.05888	0.0685
8.06359	0.07213
8.06831	0.06743
8.073	0.06838
8.07772	0.069
8.08242	0.06931
8.08711	0.06938
8.09181	0.07048
8.0965	0.06543
8.1012	0.07111
8.10589	0.07071
8.11064	0.07032
8.11534	0.06906
8.12007	0.07123
8.12479	0.07216
8.12949	0.07092
8.13422	0.069
8.13892	0.07
8.14363	0.07076
8.14833	0.0714
8.15304	0.07133
8.15777	0.0672
8.16249	0.06606
8.16721	0.07396
8.17196	0.06817
8.17668	0.0693
8.18139	0.07216
8.18611	0.07026
8.19082	0.07292
8.19551	0.06754
8.20022	0.0711
8.20492	0.06717
8.20967	0.06915
8.2144	0.06857
8.2191	0.07285
8.22379	0.07185
8.22851	0.06989
8.23321	0.06605
8.23793	0.06983
8.24262	0.06413
8.24737	0.06686
8.2521	0.06822
8.25679	0.06878
8.26151	0.07426
8.26625	0.06705
8.27097	0.0673
8.27571	0.06787
8.28042	0.06788
8.28511	0.069
8.28983	0.06364
8.29453	0.0688
8.29922	0.0689
8.30393	0.06817
8.30865	0.06601
8.31335	0.06614
8.31806	0.07279
8.32282	0.07062
8.32753	0.06657
8.33226	0.06951
8.33699	0.06644
8.34172	0.07208
8.34643	0.06766
8.35115	0.06831
8.35589	0.06941
8.36057	0.06949
8.36532	0.06733
8.37005	0.06736
8.37473	0.06862
8.37943	0.07086
8.38415	0.07047
8.38884	0.06941
8.39354	0.06754
8.39823	0.0691
8.40296	0.07144
8.40765	0.06934
8.41237	0.06807
8.41708	0.0685
8.4218	0.06687
8.42652	0.06438
8.43125	0.06649
8.43594	0.06245
8.44062	0.07033
8.44533	0.06658
8.45005	0.06711
8.45475	0.07007
8.45944	0.07061
8.46416	0.06696
8.46891	0.06731
8.47361	0.06782
8.4783	0.06395
8.483	0.06786
8.48769	0.06882
8.49241	0.06673
8.49711	0.06416
8.50184	0.06557
8.50659	0.06854
8.51129	0.06825
8.516	0.06931
8.52072	0.07149
8.52545	0.06563
8.53019	0.06851
8.53493	0.06657
8.53963	0.07084
8.54434	0.07021
8.54908	0.06858
8.5538	0.07371
8.55852	0.06872
8.56322	0.06449
8.56793	0.06969
8.57261	0.06674
8.5773	0.06781
8.58199	0.06812
8.58669	0.06972
8.59138	0.07051
8.59605	0.06658
8.60077	0.0638
8.60548	0.07038
8.61022	0.06638
8.61491	0.07115
8.61965	0.06696
8.62434	0.07037
8.62906	0.06956
8.63381	0.06611
8.63851	0.07039
8.6432	0.07297
8.64792	0.06996
8.65265	0.06713
8.65734	0.06734
8.66204	0.06565
8.66673	0.06855
8.67144	0.06699
8.67612	0.07294
8.68084	0.06539
8.68553	0.06605
8.69026	0.06742
8.69498	0.06968
8.69969	0.06429
8.70444	0.0674
8.70917	0.07326
8.71392	0.06604
8.71865	0.07091
8.72333	0.06608
8.72799	0.06733
8.73273	0.07036
8.73742	0.06612
8.74217	0.07026
8.74688	0.0683
8.7516	0.06614
8.7563	0.07039
8.76099	0.07103
8.7657	0.06905
8.77039	0.07115
8.77514	0.06763
8.77984	0.06798
8.78457	0.06743
8.78927	0.06809
8.79398	0.06947
8.79869	0.06423
8.80345	0.06547
8.80818	0.06485
8.81288	0.06683
8.81757	0.06517
8.82232	0.06843
8.82702	0.06462
8.83171	0.06481
8.83648	0.06752
8.84118	0.06962
8.84591	0.06789
8.85064	0.06297
8.85536	0.06827
8.86009	0.06856
8.86482	0.07035
8.86954	0.06615
8.87429	0.06307
8.87902	0.06821
8.88373	0.06324
8.88849	0.06649
8.89322	0.06755
8.89794	0.06776
8.90263	0.06944
8.90738	0.07143
8.91211	0.06912
8.91683	0.0643
8.92152	0.0694
8.92619	0.06637
8.93091	0.06769
8.93561	0.06721
8.94031	0.07065
8.94503	0.06545
8.94977	0.06679
8.95447	0.06682
8.95916	0.06753
8.96387	0.06677
8.96854	0.06716
8.97331	0.06824
8.97802	0.0682
8.98273	0.0668
8.98745	0.06752
8.99217	0.0634
8.99687	0.06688
9.00156	0.06691
9.00626	0.06839
9.01095	0.0658
9.01565	0.0671
9.02037	0.06473
9.02506	0.07009
9.02979	0.06658
9.03449	0.0674
9.0392	0.06606
9.04391	0.06286
9.04859	0.06887
9.05333	0.06875
9.05808	0.06949
9.06281	0.06533
9.06753	0.06627
9.07226	0.06722
9.07695	0.067
9.08164	0.06285
9.08637	0.06844
9.09109	0.06603
9.09584	0.06608
9.10053	0.06845
9.10526	0.06659
9.11001	0.06811
9.11468	0.06815
9.11938	0.06453
9.1241	0.06824
9.12882	0.0624
9.13352	0.06695
9.13821	0.06521
9.14291	0.06634
9.14769	0.06919
9.15241	0.06641
9.1571	0.06595
9.16182	0.06206
9.16655	0.06357
9.17127	0.06703
9.17605	0.06466
9.18075	0.06413
9.18548	0.06109
9.19017	0.06945
9.19485	0.06434
9.19959	0.06563
9.20438	0.06508
9.2091	0.06671
9.21382	0.06443
9.21856	0.06393
9.22334	0.06684
9.22806	0.06717
9.23278	0.06604
9.23752	0.06777
9.24228	0.06659
9.24696	0.06513
9.25163	0.0678
9.25632	0.06442
9.26105	0.06395
9.26577	0.0654
9.27046	0.06746
9.27516	0.0621
9.27988	0.06755
9.28456	0.06881
9.28928	0.05986
9.29399	0.06838
9.2987	0.06754
9.30342	0.0639
9.30811	0.0645
9.31282	0.0653
9.31754	0.0653
9.32227	0.06588
9.32696	0.06636
9.33167	0.06691
9.33636	0.06503
9.34103	0.06165
9.34575	0.06659
9.35045	0.06579
9.35517	0.06517
9.35986	0.06505
9.36456	0.06563
9.36928	0.06246
9.37399	0.06173
9.3787	0.06535
9.3834	0.06353
9.38814	0.06607
9.39286	0.06397
9.39761	0.06582
9.40233	0.06794
9.40704	0.06397
9.41174	0.06618
9.41646	0.06479
9.42118	0.06316
9.42588	0.06316
9.43058	0.06996
[truncated: 10,728 more rows]

## Sheet: Fig. 2b
Curve i			Curve ii
Time (h)	Concentration (μM)		Time (h)	Concentration (μM)
0.000252167	8.0456e-05		1.38889e-05	0.00119
0.00478	0.000660045		0.00454	0.000716126
0.00929	0.00231		0.00906	0.000628969
0.01379	0.000975422		0.01356	0.00125
0.01834	0.000562302		0.0181	0.000642539
0.02288	-0.000121069		0.02264	0.00197
0.02739	0.00135		0.02715	0.000853082
0.03196	0.28868		0.03172	0.000995366
0.03652	0.31987		0.03628	0.00308
0.0411	0.33567		0.04086	0.00194
0.04563	0.32529		0.04539	0.00184
0.05016	0.31374		0.04992	0.00394
0.05466	0.31789		0.05442	0.00415
0.0592	0.31399		0.05896	0.00384
0.06375	0.31216		0.06351	0.00384
0.06829	0.31048		0.06805	0.00473
0.07282	0.31164		0.07258	0.00603
0.07738	0.31289		0.07714	0.00469
0.08191	0.31204		0.08167	0.00571
0.08646	0.31848		0.08622	0.0071
0.09102	0.30936		0.09078	0.00647
0.09555	0.31314		0.09531	0.00798
0.10009	0.3115		0.09985	0.00904
0.10466	0.30756		0.10442	0.00888
0.1092	0.3001		0.10896	0.00914
0.11374	0.29621		0.1135	0.00899
0.11828	0.30118		0.11804	0.00938
0.12281	0.29173		0.12257	0.00981
0.12732	0.29129		0.12708	0.00994
0.13187	0.29837		0.13163	0.00985
0.13641	0.29116		0.13617	0.01053
0.14096	0.28926		0.14072	0.01182
0.14549	0.30189		0.14525	0.01192
0.15003	0.29165		0.14979	0.01266
0.15459	0.30397		0.15435	0.01286
0.15913	0.30378		0.15889	0.01427
0.16367	0.30754		0.16343	0.01331
0.16828	0.30617		0.16804	0.01524
0.17285	0.30001		0.17261	0.01556
0.17738	0.30454		0.17714	0.01557
0.18191	0.29482		0.18167	0.0161
0.18641	0.29227		0.18617	0.0158
0.19091	0.29839		0.19067	0.01642
0.19541	0.28847		0.19517	0.01751
0.20552	0.29595		0.20528	0.01782
0.21002	0.28966		0.20978	0.01757
0.21453	0.28774		0.21429	0.01804
0.21909	0.28795		0.21885	0.01884
0.22366	0.29098		0.22342	0.01943
0.2282	0.28714		0.22796	0.01918
0.23274	0.28282		0.2325	0.01814
0.23728	0.27171		0.23704	0.0191
0.24182	0.28137		0.24158	0.01807
0.24638	0.27851		0.24614	0.01924
0.25094	0.26678		0.2507	0.01958
0.25544	0.28068		0.2552	0.01993
0.25995	0.26982		0.25971	0.01942
0.26445	0.27549		0.26421	0.02079
0.26898	0.27025		0.26874	0.0232
0.27353	0.2804		0.27329	0.02146
0.27809	0.26847		0.27785	0.02241
0.28264	0.27479		0.2824	0.02368
0.28716	0.26779		0.28692	0.02473
0.29168	0.2797		0.29145	0.0222
0.29621	0.28076		0.29597	0.02292
0.30076	0.25932		0.30052	0.02328
0.30527	0.27102		0.30503	0.02323
0.30984	0.26017		0.3096	0.02318
0.31439	0.26804		0.31415	0.02341
0.31894	0.26052		0.3187	0.02396
0.32348	0.27185		0.32324	0.02306
0.32805	0.25899		0.32781	0.02431
0.3326	0.26692		0.33236	0.02548
0.33717	0.2619		0.33693	0.02499
0.3417	0.26106		0.34146	0.02401
0.34624	0.25443		0.346	0.0236
0.35078	0.25875		0.35054	0.02546
0.35531	0.25499		0.35507	0.02583
0.35984	0.25305		0.3596	0.02676
0.36438	0.25323		0.36414	0.0254
0.36892	0.256		0.36868	0.02565
0.37342	0.24875		0.37318	0.02507
0.37791	0.25724		0.37767	0.02693
0.38246	0.25263		0.38222	0.02695
0.38699	0.25231		0.38675	0.02705
0.39152	0.25211		0.39128	0.02843
0.39606	0.24822		0.39582	0.02746
0.40061	0.24242		0.40037	0.02705
0.40516	0.24502		0.40492	0.02857
0.40971	0.24059		0.40947	0.02629
0.41425	0.24638		0.41401	0.02844
0.41878	0.24382		0.41854	0.02753
0.42331	0.24779		0.42307	0.0271
0.42779	0.23933		0.42755	0.02897
0.43235	0.23924		0.43211	0.02697
0.43689	0.24755		0.43665	0.02848
0.44659	0.24561		0.44635	0.02942
0.45109	0.23827		0.45085	0.02914
0.4556	0.24049		0.45536	0.02944
0.46014	0.24196		0.4599	0.02711
0.46468	0.24152		0.46444	0.02957
0.46921	0.24365		0.46897	0.02984
0.47377	0.23342		0.47353	0.02991
0.47832	0.24143		0.47808	0.03052
0.48291	0.23496		0.48267	0.02985
0.48746	0.23952		0.48722	0.03058
0.49202	0.23197		0.49178	0.03153
0.49656	0.23505		0.49632	0.02954
0.50106	0.2374		0.50082	0.03005
0.50558	0.24137		0.50535	0.03001
0.51563	0.23455		0.51539	0.0304
0.52016	0.22914		0.51992	0.02952
0.5247	0.22746		0.52446	0.03199
0.52922	0.23289		0.52898	0.0304
0.53375	0.22875		0.53351	0.03049
0.53828	0.23016		0.53804	0.03113
0.54281	0.22762		0.54257	0.032
0.54736	0.22653		0.54712	0.03183
0.55192	0.22271		0.55168	0.03177
0.55645	0.22743		0.55621	0.03206
0.56098	0.21972		0.56074	0.03266
0.5655	0.22941		0.56526	0.03266
0.57004	0.22008		0.56981	0.03127
0.57456	0.22603		0.57432	0.03348
0.57909	0.21725		0.57885	0.03329
0.58357	0.22218		0.58334	0.03331
0.58812	0.22226		0.58788	0.03123
0.5926	0.22435		0.59236	0.03147
0.59712	0.22644		0.59688	0.03312
0.60162	0.23085		0.60138	0.03265
0.60609	0.22838		0.60585	0.03238
0.61059	0.22469		0.61035	0.03131
0.61513	0.21764		0.61489	0.03161
0.61966	0.22022		0.61942	0.03268
0.62417	0.21631		0.62393	0.03411
0.6287	0.21992		0.62846	0.03226
0.63323	0.21545		0.63299	0.03463
0.63778	0.21304		0.63754	0.03286
0.64231	0.22141		0.64207	0.03283
0.64688	0.2096		0.64664	0.03343
0.65139	0.21628		0.65115	0.03201
0.65591	0.21567		0.65567	0.0333
0.66044	0.21598		0.6602	0.0335
0.66498	0.21377		0.66474	0.03469
0.66952	0.21825		0.66928	0.03398
0.67405	0.21422		0.67381	0.0336
0.67857	0.22261		0.67833	0.03322
0.68312	0.21187		0.68288	0.03318
0.68767	0.20952		0.68743	0.03403
0.69219	0.20663		0.69195	0.03458
0.69671	0.21236		0.69647	0.0332
0.70124	0.20187		0.701	0.03535
0.70578	0.2092		0.70554	0.0326
0.71034	0.21263		0.7101	0.03584
0.71488	0.20624		0.71464	0.03349
0.71942	0.21897		0.71918	0.03346
0.72396	0.21128		0.72372	0.03463
0.72846	0.20823		0.72822	0.03323
0.73299	0.20723		0.73275	0.03428
0.73756	0.21057		0.73732	0.03675
0.74207	0.20801		0.74183	0.03643
0.74659	0.20989		0.74635	0.03598
0.75109	0.20435		0.75085	0.03704
0.75559	0.20571		0.75535	0.03665
0.76011	0.20223		0.75987	0.03594
0.76464	0.20513		0.7644	0.03549
0.76917	0.20202		0.76893	0.03648
0.77371	0.19904		0.77347	0.03663
0.77824	0.2071		0.778	0.0375
0.78279	0.21016		0.78255	0.0374
0.78729	0.21141		0.78705	0.03619
0.79182	0.20999		0.79158	0.03527
0.79632	0.20832		0.79608	0.03688
0.80082	0.19548		0.80058	0.03716
0.80535	0.19881		0.80511	0.03691
0.80986	0.19812		0.80962	0.03475
0.81438	0.20505		0.81414	0.03864
0.81889	0.20483		0.81865	0.03604
0.82342	0.19469		0.82318	0.03662
0.82795	0.1991		0.82771	0.03735
0.83249	0.20179		0.83225	0.034
0.83706	0.20175		0.83682	0.0367
0.84159	0.19906		0.84135	0.0363
0.84611	0.19695		0.84587	0.03583
0.85064	0.19779		0.8504	0.03701
0.85522	0.19905		0.85498	0.03745
0.85978	0.19942		0.85954	0.0369
0.86434	0.19751		0.8641	0.03689
0.86888	0.19643		0.86864	0.03884
0.87339	0.19957		0.87315	0.04035
0.87791	0.19418		0.87767	0.03852
0.88243	0.20264		0.88219	0.03847
0.88695	0.18748		0.88671	0.03787
0.8915	0.18925		0.89126	0.03843
0.89604	0.20059		0.8958	0.03792
0.90059	0.19419		0.90035	0.03831
0.90513	0.19031		0.90489	0.03731
0.9097	0.19103		0.90946	0.03602
0.91425	0.19551		0.91401	0.03925
0.91879	0.19797		0.91855	0.0395
0.92332	0.188		0.92308	0.03855
0.92784	0.19007		0.9276	0.03833
0.93236	0.19698		0.93212	0.03796
0.93688	0.19039		0.93664	0.03931
0.94137	0.19354		0.94114	0.03924
0.94585	0.19356		0.94561	0.03875
0.9504	0.18433		0.95016	0.03801
0.95496	0.18948		0.95472	0.03875
0.95946	0.18211		0.95922	0.03881
0.96396	0.20025		0.96372	0.03852
0.96843	0.18995		0.96819	0.0372
0.97296	0.19163		0.97272	0.04033
0.97749	0.18505		0.97725	0.03988
0.982	0.18618		0.98176	0.04086
0.98653	0.18824		0.98629	0.03974
0.99107	0.18817		0.99083	0.04046
0.99562	0.18865		0.99538	0.03884
1.00017	0.18886		0.99993	0.03944
1.00472	0.18579		1.00448	0.03872
1.00925	0.19489		1.00901	0.03958
1.01378	0.18775		1.01354	0.04059
1.01832	0.18217		1.01808	0.03905
1.02282	0.17929		1.02258	0.04062
1.02732	0.1872		1.02708	0.0403
1.03182	0.18768		1.03158	0.03914
1.03632	0.18193		1.03608	0.04053
1.04082	0.1872		1.04058	0.03961
1.04535	0.18664		1.04511	0.03952
1.04989	0.18482		1.04965	0.04124
1.05443	0.18245		1.05419	0.04
1.05896	0.17996		1.05872	0.04042
1.06349	0.18962		1.06325	0.0409
1.06803	0.18447		1.06779	0.03891
1.07254	0.18068		1.0723	0.03916
1.07709	0.18141		1.07685	0.04062
1.08161	0.18563		1.08137	0.04119
1.08616	0.18393		1.08592	0.04047
1.0907	0.18628		1.09046	0.0397
1.09527	0.18686		1.09503	0.03895
1.09979	0.18197		1.09955	0.04195
1.10436	0.18018		1.10412	0.04121
1.10889	0.18313		1.10865	0.0397
1.11342	0.18339		1.11318	0.0396
1.118	0.18622		1.11776	0.04111
1.1225	0.17983		1.12226	0.04092
1.12706	0.17964		1.12682	0.04166
1.13156	0.18078		1.13132	0.04248
1.13607	0.17922		1.13583	0.0402
1.14061	0.18429		1.14037	0.04054
1.14512	0.18202		1.14489	0.04097
1.14971	0.1782		1.14947	0.03973
1.15421	0.17061		1.15397	0.0397
1.15879	0.1826		1.15855	0.04128
1.16335	0.18067		1.16311	0.04214
1.16789	0.17922		1.16765	0.04255
1.17246	0.17389		1.17222	0.04238
1.17699	0.17877		1.17675	0.0431
1.18154	0.18115		1.1813	0.04151
1.18611	0.1834		1.18587	0.04141
1.19065	0.17805		1.19041	0.03966
1.19517	0.17181		1.19493	0.04228
1.19969	0.17924		1.19945	0.04087
1.20421	0.18151		1.20397	0.04001
1.20871	0.18373		1.20847	0.04331
1.21321	0.18253		1.21297	0.04241
1.21769	0.17945		1.21745	0.04068
1.22218	0.17552		1.22194	0.04094
1.22667	0.17528		1.22643	0.04058
1.23121	0.17655		1.23097	0.04161
1.23571	0.17868		1.23547	0.04327
1.24021	0.16817		1.23997	0.04246
1.24473	0.17253		1.2445	0.04234
1.24925	0.17695		1.24901	0.04143
1.25375	0.1746		1.25351	0.04183
1.2583	0.17554		1.25806	0.04286
1.26282	0.17505		1.26258	0.04071
1.26735	0.1736		1.26711	0.04063
1.2719	0.16912		1.27166	0.04143
1.27643	0.17286		1.27619	0.04357
1.28097	0.16758		1.28073	0.04247
1.28551	0.17274		1.28527	0.04092
1.29005	0.17478		1.28981	0.04127
1.29461	0.1684		1.29437	0.04258
1.29912	0.1692		1.29888	0.0407
1.30369	0.17669		1.30345	0.04361
1.30822	0.17226		1.30798	0.04204
1.31275	0.17077		1.31251	0.04301
1.31727	0.17594		1.31704	0.04256
1.32177	0.17068		1.32154	0.04254
1.32627	0.1678		1.32604	0.04227
1.3308	0.17469		1.33056	0.04148
1.33533	0.17474		1.33509	0.04266
1.33991	0.17143		1.33967	0.0428
1.34441	0.1691		1.34417	0.04264
1.34893	0.17341		1.34869	0.04058
1.35346	0.17304		1.35322	0.04319
1.35794	0.17125		1.3577	0.0433
1.36244	0.16909		1.3622	0.04298
1.36697	0.17251		1.36673	0.0416
1.37154	0.16876		1.3713	0.04142
1.37605	0.16859		1.37581	0.04432
1.38061	0.17088		1.38037	0.04303
1.38516	0.16989		1.38492	0.04282
1.38965	0.16885		1.38941	0.0437
1.39418	0.16358		1.39394	0.04133
1.39868	0.16997		1.39844	0.04167
1.40319	0.16504		1.40295	0.04237
1.40777	0.17019		1.40753	0.04127
1.41227	0.16842		1.41203	0.04404
1.4168	0.16479		1.41656	0.04387
1.42132	0.17026		1.42108	0.0436
1.42589	0.16385		1.42565	0.04418
1.43041	0.16748		1.43017	0.04296
1.43496	0.16267		1.43472	0.04295
1.43947	0.17126		1.43923	0.04159
1.44404	0.16843		1.4438	0.04399
1.44854	0.17078		1.4483	0.04126
1.45309	0.16546		1.45285	0.04274
1.45763	0.17045		1.4574	0.04383
1.46218	0.16291		1.46194	0.04413
1.46669	0.17066		1.46645	0.04427
1.47123	0.16202		1.47099	0.04097
1.47576	0.16579		1.47552	0.04342
1.48029	0.16628		1.48005	0.04344
1.48484	0.16081		1.4846	0.04404
1.4894	0.16236		1.48916	0.04353
1.49391	0.16039		1.49367	0.04413
1.49843	0.17049		1.49819	0.04431
1.50294	0.16388		1.5027	0.04394
1.50748	0.17169		1.50724	0.04355
1.51202	0.16503		1.51178	0.04337
1.51655	0.16248		1.51631	0.04501
1.52108	0.16367		1.52084	0.04298
1.52561	0.16689		1.52537	0.04438
1.53012	0.16421		1.52988	0.04436
1.5347	0.15859		1.53446	0.04478
1.5392	0.15708		1.53896	0.04518
1.54376	0.16443		1.54352	0.04411
1.5483	0.16191		1.54806	0.04323
1.55284	0.16141		1.5526	0.04471
1.55736	0.16351		1.55712	0.04393
1.56186	0.16478		1.56162	0.04611
1.56638	0.16343		1.56614	0.04521
1.57091	0.16312		1.57067	0.04313
1.57541	0.1668		1.57517	0.04409
1.57992	0.16205		1.57968	0.04388
1.58451	0.15492		1.58427	0.04414
1.58904	0.15691		1.5888	0.04346
1.59359	0.15624		1.59335	0.04537
1.59809	0.15608		1.59785	0.04306
1.60265	0.15802		1.60241	0.04527
1.60715	0.16049		1.60691	0.04475
1.61172	0.16376		1.61148	0.04393
1.61626	0.16385		1.61602	0.04368
1.62077	0.15451		1.62053	0.04276
1.62534	0.1574		1.6251	0.04318
1.62986	0.15464		1.62962	0.04502
1.63438	0.15928		1.63414	0.04282
1.63894	0.15861		1.6387	0.04258
1.64348	0.15897		1.64324	0.04373
1.64804	0.16182		1.6478	0.04456
1.65261	0.15912		1.65237	0.04413
1.65712	0.16069		1.65688	0.04474
1.66163	0.15325		1.66139	0.04356
1.66616	0.16294		1.66592	0.0437
1.67069	0.1543		1.67045	0.0449
1.67521	0.15951		1.67498	0.04299
1.67976	0.1592		1.67952	0.04293
1.6843	0.15355		1.68406	0.04503
1.6888	0.1602		1.68856	0.04511
1.69335	0.15466		1.69311	0.04576
1.69787	0.15024		1.69763	0.04335
1.70238	0.15379		1.70214	0.04477
1.70688	0.1537		1.70664	0.04243
1.71137	0.15848		1.71113	0.04421
1.71589	0.15848		1.71566	0.04471
1.72048	0.14755		1.72024	0.0438
1.72503	0.15369		1.72479	0.04606
1.72953	0.15617		1.72929	0.04388
1.73407	0.15524		1.73383	0.04436
1.7386	0.15713		1.73836	0.04442
1.74316	0.15081		1.74292	0.04589
1.74771	0.15777		1.74747	0.04408
1.75228	0.15076		1.75204	0.04403
1.75681	0.15457		1.75657	0.04262
1.76137	0.15363		1.76113	0.04275
1.76588	0.15724		1.76564	0.04434
1.77044	0.15484		1.7702	0.04513
1.77494	0.15483		1.7747	0.0444
1.77945	0.14868		1.77921	0.04445
1.78399	0.14606		1.78375	0.04424
1.78852	0.14933		1.78828	0.04729
1.79303	0.15753		1.79279	0.04542
1.79755	0.14633		1.79731	0.04367
1.80213	0.14964		1.80189	0.04565
1.80667	0.15242		1.80643	0.04486
1.81119	0.15362		1.81095	0.04407
1.81573	0.14884		1.81549	0.04374
1.82026	0.14923		1.82002	0.04545
1.82476	0.15149		1.82452	0.04457
1.82928	0.15174		1.82904	0.04627
1.83377	0.15211		1.83353	0.04433
1.8383	0.15471		1.83806	0.04644
1.84284	0.14693		1.8426	0.04377
1.84739	0.15359		1.84715	0.0444
1.85192	0.14431		1.85168	0.04709
1.85643	0.14918		1.8562	0.04488
1.861	0.15299		1.86077	0.04538
1.86552	0.14592		1.86528	0.04517
1.87007	0.14485		1.86983	0.0441
1.87461	0.14154		1.87437	0.04647
1.87913	0.14818		1.87889	0.04575
1.88364	0.15057		1.8834	0.04397
1.88814	0.14334		1.8879	0.04524
1.89266	0.15313		1.89242	0.04583
1.89721	0.14123		1.89697	0.04267
1.90174	0.14564		1.9015	0.0438
1.90627	0.14672		1.90603	0.04446
1.91077	0.14878		1.91053	0.04589
1.91527	0.14333		1.91503	0.04456
1.91982	0.13805		1.91958	0.04497
1.92436	0.15141		1.92412	0.04481
1.92886	0.15316		1.92862	0.04414
1.93339	0.14498		1.93315	0.04499
1.93792	0.14837		1.93768	0.04521
1.94242	0.15037		1.94218	0.04515
1.94692	0.14437		1.94668	0.04694
1.95145	0.14535		1.95121	0.0443
1.95597	0.14863		1.95573	0.04466
1.9605	0.14655		1.96026	0.04576
1.96509	0.14591		1.96485	0.04666
1.96964	0.14679		1.9694	0.04506
1.97417	0.15031		1.97393	0.04473
1.97871	0.14463		1.97847	0.04531
1.98328	0.14642		1.98304	0.04365
1.98783	0.15127		1.9876	0.04462
1.99238	0.14928		1.99214	0.04446
1.9969	0.14874		1.99666	0.04499
2.00145	0.14968		2.00121	0.04612
2.00599	0.14882		2.00575	0.0458
2.01052	0.14284		2.01028	0.04321
2.01506	0.14172		2.01482	0.04604
2.01954	0.15373		2.0193	0.04435
2.02406	0.14797		2.02382	0.04494
2.02859	0.14794		2.02835	0.04455
2.03311	0.1401		2.03287	0.04494
2.03765	0.14466		2.03742	0.04437
2.0422	0.14249		2.04196	0.04486
2.04672	0.14168		2.04648	0.0457
2.05126	0.14805		2.05103	0.04574
2.05578	0.14247		2.05554	0.04413
2.06032	0.14318		2.06008	0.04761
2.06483	0.15006		2.06459	0.04525
2.06936	0.14671		2.06912	0.04503
2.07386	0.14098		2.07362	0.04572
2.07839	0.14045		2.07815	0.04652
2.08289	0.1418		2.08265	0.04379
2.08742	0.14098		2.08718	0.04457
2.09194	0.14205		2.09171	0.04604
2.09647	0.14097		2.09623	0.04504
2.10104	0.14445		2.1008	0.04305
2.10557	0.14269		2.10533	0.04476
2.11007	0.14208		2.10983	0.04465
2.11458	0.13641		2.11434	0.04444
2.11907	0.14254		2.11883	0.04408
2.12357	0.14222		2.12333	0.04723
2.1281	0.13527		2.12786	0.04734
2.13265	0.14366		2.13241	0.04495
2.13714	0.14064		2.1369	0.04441
2.14169	0.14564		2.14145	0.04586
2.14625	0.13908		2.14601	0.04653
2.15079	0.14654		2.15055	0.04679
2.15537	0.14268		2.15513	0.04573
2.15993	0.14273		2.15969	0.04472
2.1645	0.14397		2.16426	0.04445
2.169	0.13819		2.16876	0.04502
2.1735	0.13813		2.17326	0.04603
2.17808	0.13459		2.17784	0.04637
2.1826	0.14051		2.18236	0.04522
2.18712	0.13305		2.18688	0.04374
2.19167	0.13994		2.19143	0.04547
2.19622	0.13828		2.19598	0.04544
2.20075	0.13592		2.20051	0.04538
2.20528	0.14051		2.20504	0.04531
2.20981	0.13864		2.20957	0.04496
2.21432	0.136		2.21408	0.04414
2.21889	0.14253		2.21865	0.04638
2.22342	0.13311		2.22318	0.04682
2.22798	0.14289		2.22775	0.04344
2.23257	0.13907		2.23233	0.04472
2.23708	0.14423		2.23684	0.04619
2.24162	0.14474		2.24138	0.04462
2.24615	0.13431		2.24591	0.04675
2.25068	0.1375		2.25044	0.0476
2.25521	0.13605		2.25497	0.04907
2.25973	0.1313		2.25949	0.04655
2.26425	0.14001		2.26401	0.04608
2.26878	0.14156		2.26854	0.04569
2.27332	0.13584		2.27308	0.04592
2.27784	0.14045		2.27761	0.04445
2.28234	0.13654		2.2821	0.04567
2.28684	0.13834		2.2866	0.04544
2.29134	0.13666		2.2911	0.04571
2.29586	0.13582		2.29562	0.04471
2.30043	0.13466		2.30019	0.04517
2.30494	0.13683		2.3047	0.04608
2.30946	0.14162		2.30922	0.04451
2.31394	0.13773		2.3137	0.04458
2.31847	0.1348		2.31823	0.04558
2.32302	0.14261		2.32279	0.04737
2.32755	0.13092		2.32731	0.04417
2.33209	0.13346		2.33185	0.04505
2.33662	0.13684		2.33638	0.0455
2.34118	0.13855		2.34094	0.04766
2.34568	0.13336		2.34544	0.0458
2.35023	0.1405		2.34999	0.04544
2.35476	0.13899		2.35452	0.04539
2.35926	0.13031		2.35902	0.04555
2.36377	0.1429		2.36353	0.0442
2.36829	0.1358		2.36805	0.04707
2.3728	0.13645		2.37256	0.04578
2.37733	0.13985		2.37709	0.04425
2.38187	0.13385		2.38163	0.04837
2.38637	0.13709		2.38613	0.04732
2.39089	0.13681		2.39065	0.0467
2.39546	0.13768		2.39522	0.04639
2.40001	0.13247		2.39977	0.04619
2.40454	0.13488		2.4043	0.04612
2.40905	0.13868		2.40881	0.04695
2.41359	0.13943		2.41335	0.04708
2.41813	0.13534		2.4179	0.04486
2.42268	0.13917		2.42244	0.04609
2.42725	0.1322		2.42701	0.04479
2.43183	0.12936		2.43159	0.04616
2.43639	0.13195		2.43615	0.04692
2.44093	0.13002		2.44069	0.04414
2.44543	0.13089		2.44519	0.04768
2.44995	0.13413		2.44971	0.04543
2.45449	0.136		2.45426	0.04727
2.45901	0.12952		2.45877	0.0461
2.46349	0.13288		2.46326	0.04749
2.46802	0.13049		2.46778	0.04591
2.47255	0.13207		2.47231	0.04733
2.47711	0.13079		2.47687	0.04508
2.48161	0.13243		2.48137	0.0464
2.48613	0.12806		2.48589	0.04489
2.49061	0.13783		2.49037	0.04491
2.49515	0.1289		2.49491	0.04553
2.4997	0.12818		2.49946	0.04496
2.50423	0.13182		2.50399	0.0475
2.5088	0.13167		2.50856	0.04792
2.5133	0.13091		2.51306	0.04689
2.51786	0.12869		2.51762	0.04535
2.52238	0.13195		2.52214	0.04577
2.52691	0.12987		2.52667	0.04452
2.53144	0.13634		2.5312	0.04673
2.53595	0.12964		2.53571	0.04515
2.54048	0.12912		2.54024	0.04474
2.54498	0.13039		2.54474	0.04637
2.54952	0.13464		2.54928	0.04686
2.55405	0.13032		2.55381	0.04591
2.55856	0.13161		2.55832	0.04587
2.56312	0.12847		2.56288	0.04397
2.56767	0.13659		2.56743	0.04619
2.57219	0.13472		2.57195	0.04808
2.57673	0.13091		2.57649	0.04473
2.58127	0.1381		2.58103	0.04662
2.58584	0.12664		2.5856	0.04531
2.59038	0.13514		2.59014	0.0453
2.59491	0.13054		2.59467	0.04452
2.59947	0.1316		2.59923	0.04589
2.60401	0.13298		2.60377	0.04777
2.60851	0.13057		2.60827	0.04569
2.61302	0.12871		2.61278	0.04591
2.61753	0.12585		2.6173	0.04529
2.62212	0.12625		2.62188	0.04705
2.62664	0.1311		2.62641	0.0479
2.6312	0.12844		2.63096	0.04648
2.63573	0.13596		2.63549	0.04411
2.64027	0.13139		2.64003	0.04513
2.64478	0.13772		2.64454	0.046
2.6493	0.13235		2.64906	0.04797
2.6538	0.12926		2.65356	0.04498
2.65832	0.13025		2.65809	0.04659
2.66288	0.12983		2.66264	0.04743
2.66748	0.13226		2.66724	0.04527
2.67201	0.13117		2.67177	0.04815
2.67654	0.13266		2.6763	0.04508
2.68102	0.12732		2.68078	0.04972
2.68559	0.13424		2.68535	0.045
2.69009	0.12711		2.68985	0.04518
2.69462	0.12756		2.69438	0.04822
2.69915	0.12639		2.69891	0.04616
2.70367	0.13062		2.70343	0.0457
2.70817	0.13008		2.70793	0.04617
2.7127	0.12779		2.71246	0.04709
2.71725	0.12716		2.71701	0.04369
2.72179	0.12739		2.72155	0.04561
2.72631	0.12897		2.72607	0.04543
2.73083	0.12655		2.73059	0.04461
2.73537	0.13068		2.73513	0.04617
2.7399	0.12445		2.73966	0.04575
2.74447	0.11987		2.74423	0.04518
2.74897	0.1318		2.74873	0.04375
2.75349	0.12505		2.75326	0.04605
2.75801	0.1245		2.75777	0.04501
2.76254	0.12895		2.7623	0.04605
2.76709	0.12785		2.76685	0.04559
2.77161	0.12423		2.77137	0.0465
2.77613	0.12056		2.77589	0.0459
2.78063	0.12939		2.78039	0.04673
2.7852	0.12744		2.78496	0.04694
2.78974	0.12282		2.78951	0.04464
2.79433	0.13348		2.79409	0.04607
2.79883	0.12571		2.79859	0.04401
2.80336	0.12374		2.80312	0.04461
2.80788	0.12907		2.80764	0.04595
2.81237	0.12494		2.81213	0.04541
2.81687	0.12524		2.81663	0.04532
2.82137	0.12503		2.82113	0.04663
2.82587	0.12679		2.82563	0.04338
2.83038	0.12342		2.83014	0.04593
2.83498	0.11896		2.83474	0.04606
2.83951	0.12056		2.83927	0.04596
2.84405	0.12659		2.84381	0.04768
2.84857	0.1193		2.84833	0.04715
2.85311	0.12391		2.85287	0.04589
2.85764	0.12669		2.8574	0.04666
2.86219	0.12067		2.86195	0.04459
2.86675	0.12797		2.86651	0.04661
2.87125	0.1221		2.87101	0.04575
2.87577	0.12933		2.87553	0.0474
2.88036	0.12507		2.88012	0.04447
2.8849	0.12669		2.88466	0.04761
2.88948	0.12678		2.88924	0.04748
2.89402	0.1226		2.89378	0.04722
2.89855	0.12774		2.89831	0.04562
2.90308	0.12662		2.90284	0.04533
2.90762	0.12387		2.90738	0.04588
2.91218	0.12285		2.91194	0.04495
2.91673	0.12464		2.91649	0.04578
2.92131	0.12714		2.92108	0.04644
2.92587	0.12137		2.92563	0.04606
2.9304	0.12365		2.93016	0.04762
2.93495	0.12123		2.93471	0.04427
2.93947	0.12763		2.93923	0.04374
2.94399	0.12174		2.94376	0.0453
2.94852	0.12823		2.94828	0.04523
2.95305	0.11419		2.95281	0.04647
2.95752	0.1169		2.95728	0.04597
2.96199	0.12142		2.96175	0.04489
2.96654	0.12457		2.9663	0.04585
2.97108	0.13138		2.97084	0.04585
2.97561	0.12095		2.97537	0.04585
2.98011	0.1276		2.97987	0.04632
2.98461	0.11915		2.98437	0.04677
2.98909	0.12432		2.98885	0.04667
2.99362	0.12541		2.99338	0.04837
2.99817	0.11766		2.99793	0.0474
3.0027	0.11681		3.00246	0.04634
3.0072	0.11989		3.00696	0.04393
3.0117	0.12363		3.01146	0.04558
3.01623	0.12133		3.01599	0.04539
3.02073	0.12904		3.02049	0.04458
3.02527	0.12525		3.02503	0.04623
3.02983	0.12169		3.02959	0.04801
3.03438	0.12487		3.03414	0.04395
3.03894	0.12208		3.0387	0.04485
3.04348	0.12488		3.04324	0.04678
3.04802	0.12512		3.04778	0.04635
3.05256	0.12217		3.05232	0.0451
3.05708	0.12173		3.05684	0.04553
3.06156	0.12064		3.06132	0.04632
3.06606	0.11989		3.06582	0.04706
3.07062	0.11792		3.07038	0.04537
3.0752	0.1213		3.07496	0.0462
3.07973	0.12478		3.07949	0.04749
3.08426	0.12367		3.08402	0.04646
3.0888	0.1212		3.08856	0.04614
3.09334	0.11882		3.0931	0.04669
3.09787	0.11138		3.09763	0.04776
3.10241	0.11558		3.10217	0.04706
3.10695	0.11925		3.10671	0.04629
3.11152	0.12385		3.11128	0.04587
3.11605	0.12042		3.11581	0.0482
3.12059	0.11799		3.12035	0.04758
3.12507	0.11991		3.12484	0.04641
3.12959	0.12203		3.12935	0.04617
3.1341	0.12302		3.13387	0.04505
3.1386	0.12205		3.13836	0.04497
3.14314	0.12149		3.14291	0.04592
3.14762	0.11419		3.14738	0.04632
3.15214	0.11975		3.1519	0.04554
3.15664	0.12429		3.1564	0.04691
3.16114	0.12187		3.16091	0.04453
3.16564	0.11185		3.1654	0.04393
3.17017	0.11795		3.16993	0.04519
3.17476	0.11756		3.17452	0.04406
3.17927	0.11821		3.17903	0.04443
3.1838	0.12111		3.18356	0.04572
3.18834	0.12069		3.1881	0.04527
3.19289	0.11223		3.19265	0.04617
3.19742	0.11978		3.19718	0.04547
3.20195	0.11908		3.20171	0.04696
3.20651	0.11943		3.20627	0.04507
3.21106	0.12037		3.21082	0.04493
3.21562	0.12233		3.21538	0.04571
3.22017	0.11796		3.21993	0.04629
3.22474	0.1215		3.2245	0.04511
3.22928	0.11747		3.22904	0.04579
3.23385	0.12552		3.23361	0.04321
3.23839	0.12146		3.23815	0.0463
3.24292	0.12066		3.24268	0.04562
3.24746	0.11855		3.24722	0.04629
3.25201	0.11703		3.25177	0.04687
3.25655	0.12454		3.25631	0.0446
3.26112	0.12355		3.26088	0.04536
3.26566	0.11227		3.26542	0.04571
3.27021	0.11779		3.26997	0.04651
3.27476	0.11809		3.27452	0.0458
3.2793	0.1171		3.27906	0.04771
3.28384	0.11764		3.2836	0.04503
3.28837	0.11724		3.28813	0.04511
3.29289	0.11943		3.29265	0.04821
3.29745	0.11255		3.29721	0.04533
3.30202	0.11945		3.30178	0.0449
3.30654	0.11956		3.30631	0.04679
3.31106	0.12051		3.31082	0.04676
3.31559	0.11975		3.31535	0.04421
3.32011	0.11862		3.31987	0.04489
3.32463	0.11705		3.32439	0.04455
3.32918	0.11425		3.32894	0.0449
3.33371	0.11616		3.33347	0.04593
3.33818	0.11772		3.33794	0.04447
3.34271	0.11695		3.34247	0.0453
3.34727	0.11572		3.34703	0.04552
3.35179	0.1159		3.35155	0.04583
3.35634	0.11717		3.3561	0.0436
3.36084	0.12071		3.3606	0.04419
3.36535	0.11777		3.36511	0.04593
3.36986	0.11584		3.36962	0.0463
3.37439	0.1171		3.37415	0.04491
3.37892	0.11949		3.37868	0.04711
3.38346	0.11623		3.38322	0.04696
3.388	0.11741		3.38776	0.04657
3.39259	0.11505		3.39235	0.04529
3.39716	0.11544		3.39692	0.04665
3.4017	0.11326		3.40146	0.04463
3.40625	0.11755		3.40601	0.04286
3.41079	0.11929		3.41055	0.04602
3.41532	0.11673		3.41508	0.04526
3.41985	0.11255		3.41961	0.0462
3.42439	0.11601		3.42415	0.04456
3.42893	0.11695		3.42869	0.04486
3.43349	0.12084		3.43325	0.04465
3.43802	0.11943		3.43778	0.04531
3.44256	0.11883		3.44232	0.04486
3.44714	0.11813		3.4469	0.04396
3.45168	0.11419		3.45144	0.04616
3.45622	0.11406		3.45598	0.04616
3.46078	0.11809		3.46054	0.04438
3.46535	0.11929		3.46511	0.04581
3.46989	0.11631		3.46965	0.04492
3.4744	0.11204		3.47417	0.0464
3.47895	0.1148		3.47871	0.04526
3.48347	0.10903		3.48323	0.04537
3.48797	0.11809		3.48773	0.04508
3.49251	0.10922		3.49228	0.04288
3.497	0.1082		3.49676	0.04516
3.5015	0.11722		3.50126	0.04604
3.50606	0.11832		3.50582	0.04389
3.5106	0.11788		3.51036	0.04625
3.5151	0.11977		3.51486	0.04582
3.5196	0.11204		3.51936	0.04278
3.5241	0.11479		3.52386	0.04512
3.5286	0.11336		3.52836	0.04612
3.5331	0.11115		3.53286	0.04708
3.5376	0.11864		3.53736	0.04429
3.5421	0.11244		3.54186	0.04676
3.54662	0.11519		3.54638	0.04421
3.55112	0.10521		3.55088	0.04659
3.55562	0.10712		3.55538	0.04488
3.56015	0.11653		3.55991	0.04598
3.56468	0.11079		3.56444	0.04557
3.56924	0.1169		3.569	0.04558
3.57406	0.11075		3.57382	0.04557
3.5786	0.10996		3.57836	0.04401
3.58311	0.11664		3.58287	0.04642
3.58764	0.10978		3.5874	0.04428
3.59218	0.11347		3.59194	0.04589
3.59671	0.11387		3.59647	0.04656
3.60128	0.11059		3.60104	0.04614
3.60582	0.11258		3.60558	0.04605
3.61033	0.11586		3.61009	0.04434
3.61486	0.11345		3.61462	0.0468
3.61944	0.11142		3.6192	0.0464
3.624	0.11809		3.62376	0.04601
3.62851	0.11417		3.62827	0.04496
3.63306	0.11376		3.63282	0.04533
3.6376	0.11511		3.63736	0.04547
3.64214	0.11531		3.6419	0.0455
3.64668	0.11523		3.64644	0.04588
3.65119	0.11399		3.65095	0.04599
3.65576	0.11708		3.65552	0.04673
3.66035	0.11335		3.66011	0.04369
3.66491	0.11655		3.66468	0.04557
3.66946	0.10987		3.66922	0.04468
3.67394	0.11348		3.6737	0.04806
3.67848	0.11291		3.67824	0.0461
3.68302	0.11274		3.68279	0.04494
3.68755	0.11288		3.68731	0.04587
3.69205	0.11228		3.69181	0.04485
3.69655	0.11377		3.69631	0.04804
3.70105	0.10391		3.70081	0.04466
3.70555	0.11344		3.70531	0.04566
3.71012	0.11682		3.70988	0.04696
3.71464	0.11366		3.7144	0.04561
3.71916	0.10717		3.71892	0.04433
3.72372	0.11463		3.72348	0.04346
3.7283	0.11341		3.72806	0.04573
3.7328	0.11277		3.73256	0.04642
3.73729	0.11167		3.73705	0.04622
3.74183	0.11912		3.74159	0.0439
3.74639	0.11104		3.74615	0.0447
3.7509	0.11086		3.75066	0.04373
3.7554	0.11129		3.75516	0.04696
3.7599	0.11239		3.75966	0.04472
3.76446	0.11461		3.76422	0.04523
3.76898	0.10696		3.76874	0.04657
3.77354	0.11364		3.7733	0.04411
3.77807	0.11703		3.77783	0.04549
3.78259	0.1102		3.78235	0.04598
3.78709	0.10696		3.78685	0.04728
3.79161	0.10836		3.79137	0.04503
3.79615	0.11386		3.79591	0.0444
3.80071	0.1116		3.80047	0.0442
3.80525	0.11165		3.80501	0.0449
3.80975	0.1121		3.80951	0.045
3.81427	0.11664		3.81403	0.04486
3.81879	0.10736		3.81855	0.04476
3.82332	0.10957		3.82308	0.04411
3.82784	0.1136		3.8276	0.0444
3.83236	0.11321		3.83212	0.04494
3.8369	0.1127		3.83666	0.04667
3.84144	0.10721		3.8412	0.04503
3.84599	0.10557		3.84576	0.04429
3.85054	0.10646		3.8503	0.04564
3.85506	0.10751		3.85482	0.04646
3.85954	0.11537		3.8593	0.04629
3.86404	0.11303		3.8638	0.04721
3.86861	0.10475		3.86837	0.04465
3.87315	0.11779		3.87291	0.04547
3.87767	0.11163		3.87744	0.04548
3.8822	0.11114		3.88196	0.04524
3.8867	0.10745		3.88646	0.04422
3.8912	0.10646		3.89096	0.04555
3.89572	0.11166		3.89548	0.04586
3.90026	0.10818		3.90002	0.04543
3.90477	0.10986		3.90453	0.04553
3.90929	0.10956		3.90905	0.046
3.91381	0.11338		3.91357	0.04561
3.91837	0.10906		3.91813	0.04399
3.92287	0.10974		3.92263	0.04564
3.92747	0.11326		3.92723	0.04489
3.93201	0.11261		3.93177	0.04414
3.93658	0.10626		3.93634	0.04461
3.94117	0.11246		3.94093	0.04529
3.9457	0.10951		3.94546	0.04601
3.95024	0.10763		3.95	0.04627
3.95479	0.11418		3.95455	0.04561
3.95933	0.10743		3.95909	0.04459
3.96388	0.11747		3.96364	0.04589
3.96841	0.10568		3.96817	0.04497
3.97297	0.10774		3.97273	0.04346
3.97754	0.10573		3.9773	0.04564
3.98205	0.10828		3.98181	0.0448
3.98659	0.10523		3.98635	0.04505
3.99112	0.10886		3.99088	0.04334
3.99569	0.10791		3.99545	0.04652
4.00023	0.10695		3.99999	0.04327
4.00473	0.10765		4.00449	0.04532
4.00924	0.11114		4.009	0.04563
4.01378	0.11		4.01355	0.04509
4.01833	0.11011		4.01809	0.04665
4.02285	0.10975		4.02261	0.04407
4.02739	0.1054		4.02716	0.04617
4.03195	0.11051		4.03171	0.04488
4.03644	0.10897		4.0362	0.04313
4.04094	0.10716		4.0407	0.0442
4.04549	0.11275		4.04525	0.04483
4.04999	0.10743		4.04975	0.04499
4.05449	0.10505		4.05425	0.04491
4.05903	0.10491		4.05879	0.04475
4.06355	0.1097		4.06331	0.0438
4.06806	0.10553		4.06782	0.04574
4.07259	0.10551		4.07235	0.04547
4.07706	0.10885		4.07682	0.0466
4.08156	0.10592		4.08132	0.04346
4.08605	0.10537		4.08581	0.04441
4.09055	0.10602		4.09031	0.04331
4.09509	0.11254		4.09485	0.04481
4.09962	0.10898		4.09938	0.04487
4.10412	0.1039		4.10388	0.04475
4.10864	0.10777		4.1084	0.04435
4.1132	0.10827		4.11296	0.043
4.1177	0.1146		4.11746	0.04588
4.12226	0.10839		4.12202	0.04468
4.12677	0.10691		4.12653	0.04631
4.13128	0.10744		4.13104	0.04582
4.13581	0.10198		4.13557	0.04473
4.14038	0.11023		4.14014	0.04528
4.14489	0.10879		4.14465	0.04561
4.14941	0.11055		4.14917	0.04426
4.15396	0.10646		4.15372	0.04513
4.15848	0.10165		4.15824	0.04565
4.16301	0.10437		4.16277	0.04475
4.16753	0.10807		4.16729	0.04539
4.17209	0.1017		4.17185	0.04344
4.17662	0.10705		4.17638	0.04514
4.18114	0.10754		4.1809	0.04601
4.18567	0.09989		4.18543	0.04426
4.19023	0.10507		4.18999	0.0455
4.19478	0.10606		4.19454	0.04564
4.19932	0.1021		4.19908	0.04524
4.20386	0.11138		4.20362	0.04528
4.20843	0.10732		4.20819	0.04529
4.21298	0.10694		4.21274	0.04621
4.2175	0.10801		4.21726	0.04443
4.22203	0.09594		4.22179	0.04623
4.22657	0.10214		4.22633	0.04387
4.23113	0.10276		4.23089	0.04591
4.23566	0.10666		4.23542	0.04437
4.24018	0.10797		4.23994	0.04464
4.24468	0.10529		4.24444	0.04484
4.24918	0.10791		4.24894	0.04347
4.25377	0.10353		4.25353	0.04637
4.25828	0.10716		4.25804	0.04503
4.26286	0.10688		4.26262	0.04456
4.26735	0.10287		4.26711	0.04363
4.27188	0.10099		4.27164	0.04413
4.27643	0.10435		4.27619	0.04497
4.28097	0.108		4.28073	0.04615
4.28547	0.10614		4.28523	0.04488
4.29003	0.10626		4.28979	0.04455
4.29456	0.10598		4.29432	0.04394
4.29911	0.10901		4.29887	0.04519
4.30363	0.10071		4.30339	0.04428
4.30818	0.10418		4.30794	0.04454
4.31268	0.10707		4.31244	0.04397
4.31722	0.10465		4.31698	0.04487
4.32178	0.10533		4.32154	0.04572
4.32628	0.10505		4.32604	0.0439
4.33077	0.10322		4.33053	0.04498
4.33532	0.10329		4.33508	0.04432
4.33985	0.1019		4.33961	0.04615
4.34442	0.1063		4.34418	0.04513
4.34893	0.10304		4.34869	0.046
4.35347	0.10646		4.35323	0.04391
4.358	0.10339		4.35776	0.04464
4.36252	0.10352		4.36228	0.04384
4.36706	0.09926		4.36682	0.04449
4.37158	0.10259		4.37135	0.04575
4.37611	0.10159		4.37587	0.04598
4.38067	0.10442		4.38043	0.04446
4.38525	0.10151		4.38501	0.04476
4.38981	0.10833		4.38957	0.04364
4.39436	0.10555		4.39412	0.04316
4.39888	0.10077		4.39864	0.04466
4.40344	0.10412		4.40321	0.04633
4.40797	0.11282		4.40773	0.04417
4.41247	0.10606		4.41223	0.04631
4.41706	0.10328		4.41682	0.0442
4.42158	0.10531		4.42134	0.04614
4.42611	0.10594		4.42587	0.04397
4.43062	0.10307		4.43039	0.04495
4.43512	0.10183		4.43489	0.04584
4.43965	0.10596		4.43941	0.04341
4.44422	0.10278		4.44398	0.04462
4.44874	0.10456		4.4485	0.04485
4.45326	0.106		4.45302	0.04396
4.45776	0.10247		4.45752	0.04464
4.46228	0.10091		4.46204	0.04637
4.46682	0.10516		4.46658	0.0435
4.47136	0.10129		4.47112	0.04315
4.47586	0.10203		4.47562	0.04382
4.4804	0.10503		4.48016	0.04395
4.48496	0.10652		4.48472	0.04514
4.48949	0.10124		4.48925	0.04271
4.49399	0.1049		4.49375	0.04449
4.49849	0.10782		4.49825	0.04362
4.50299	0.10376		4.50275	0.04534
4.50751	0.10108		4.50727	0.04432
4.5121	0.10388		4.51186	0.04251
4.5166	0.10234		4.51636	0.04569
4.52114	0.10391		4.5209	0.045
4.52568	0.10277		4.52544	0.04377
4.53022	0.10433		4.52998	0.04401
4.53478	0.10098		4.53454	0.04503
4.53929	0.10842		4.53905	0.04364
4.54388	0.10156		4.54364	0.04264
4.54841	0.10324		4.54817	0.04469
4.55292	0.10555		4.55268	0.04501
4.55747	0.10451		4.55723	0.04487
4.562	0.09995		4.56176	0.04521
4.56654	0.10538		4.5663	0.04245
4.57108	0.10308		4.57085	0.04572
4.57561	0.10072		4.57537	0.04525
4.58018	0.10191		4.57994	0.04507
4.58474	0.10556		4.5845	0.04404
4.58931	0.10445		4.58907	0.04547
4.59378	0.10628		4.59354	0.04623
4.59827	0.09838		4.59803	0.04473
4.60279	0.09974		4.60255	0.04407
4.60731	0.10003		4.60707	0.04537
4.61181	0.09972		4.61157	0.04636
4.61633	0.10466		4.61609	0.0464
4.62082	0.10618		4.62058	0.04513
4.62531	0.10225		4.62507	0.04291
4.62985	0.10233		4.62961	0.04566
4.6344	0.10049		4.63416	0.04389
4.63893	0.10177		4.63869	0.04387
4.64343	0.10408		4.64319	0.04557
4.64796	0.09857		4.64772	0.04429
4.65247	0.10462		4.65223	0.04407
4.65699	0.10128		4.65675	0.04371
4.66154	0.10249		4.6613	0.04376
4.6661	0.09909		4.66586	0.04551
4.67065	0.09952		4.67041	0.0446
4.67519	0.1051		4.67495	0.04431
4.67969	0.10127		4.67945	0.04325
4.68424	0.09726		4.684	0.04375
4.68875	0.1019		4.68851	0.04364
4.69328	0.10265		4.69304	0.04574
4.70422	0.10306		4.70398	0.04487
4.70872	0.10207		4.70848	0.04467
4.71324	0.10072		4.713	0.04428
4.71776	0.09828		4.71752	0.04476
4.72228	0.1007		4.72204	0.0455
4.72682	0.10167		4.72658	0.04426
4.73133	0.09766		4.73109	0.04362
4.73586	0.09852		4.73562	0.04374
4.74039	0.0975		4.74015	0.04354
4.74493	0.10598		4.74469	0.04274
4.74947	0.101		4.74923	0.04578
4.75403	0.10387		4.75379	0.04477
4.75858	0.1063		4.75834	0.0432
4.76311	0.10259		4.76287	0.04501
4.76768	0.10394		4.76744	0.04435
4.77222	0.10433		4.77198	0.04335
4.77676	0.10002		4.77652	0.04519
4.78126	0.10125		4.78102	0.04324
4.78582	0.10201		4.78558	0.04427
4.79032	0.10139		4.79008	0.04385
4.79483	0.10271		4.79459	0.04455
4.79933	0.10224		4.79909	0.04598
4.80383	0.10155		4.80359	0.04413
4.80832	0.09919		4.80808	0.04434
4.81283	0.10214		4.81259	0.0453
4.81736	0.10097		4.81712	0.04557
4.82186	0.10849		4.82162	0.04301
4.82639	0.09262		4.82615	0.0441
4.83091	0.10046		4.83067	0.04503
4.83551	0.0992		4.83527	0.0455
4.84007	0.10048		4.83983	0.04468
4.84462	0.10214		4.84438	0.04347
4.84915	0.09844		4.84891	0.04576
4.8537	0.1003		4.85347	0.04213
4.85823	0.10473		4.85799	0.04434
4.86275	0.09941		4.86251	0.04426
4.86723	0.09684		4.86699	0.04617
4.87176	0.10051		4.87152	0.04397
4.8763	0.09637		4.87606	0.04401
4.88086	0.09704		4.88062	0.04546
4.8854	0.09881		4.88516	0.04322
4.88996	0.09967		4.88971	0.04429
4.89452	0.0968		4.89429	0.04312
4.89907	0.09748		4.89883	0.04483
4.90362	0.09647		4.90338	0.0445
4.90818	0.10154		4.90794	0.04422
4.91273	0.09766		4.91249	0.04391
4.91728	0.09929		4.91703	0.04474
4.92179	0.10012		4.92155	0.04574
4.92633	0.09637		4.92609	0.04321
4.93087	0.09946		4.93063	0.04395
4.93541	0.09842		4.93517	0.04632
4.93994	0.09813		4.9397	0.04312
4.94451	0.10077		4.94427	0.04586
4.94904	0.10184		4.9488	0.04425
4.95354	0.10268		4.9533	0.04432
4.95806	0.09809		4.95783	0.04621
4.96259	0.10107		4.96235	0.04429
4.96716	0.09993		4.96692	0.04479
4.97165	0.10041		4.97141	0.0452
4.97617	0.0948		4.97594	0.04342
4.9807	0.09812		4.98046	0.04443
4.98526	0.09799		4.98502	0.04468
4.9898	0.09644		4.98956	0.04247
4.9943	0.09533		4.99406	0.04339
4.99883	0.09523		4.99859	0.0427
5.00338	0.09776		5.00314	0.04361
5.00788	0.10419		5.00764	0.04557
5.01244	0.09664		5.0122	0.0441
5.01694	0.0998		5.0167	0.04334
5.02149	0.09908		5.02125	0.04321
5.02605	0.09875		5.02581	0.04293
5.03058	0.09634		5.03034	0.04548
5.03512	0.10197		5.03488	0.04429
5.03966	0.10203		5.03942	0.04546
5.04422	0.10182		5.04398	0.04338
5.04877	0.09585		5.04853	0.04319
5.0533	0.09839		5.05306	0.04541
5.05783	0.09586		5.05759	0.04612
5.0624	0.09158		5.06216	0.04137
5.06695	0.09566		5.06671	0.04405
5.07154	0.09485		5.0713	0.0429
5.07608	0.10014		5.07584	0.04378
5.08063	0.09737		5.08039	0.04399
5.0852	0.09899		5.08496	0.0426
5.08972	0.09675		5.08948	0.044
5.09423	0.09731		5.09399	0.04467
5.0988	0.09473		5.09856	0.04453
5.10333	0.09569		5.10309	0.04274
5.10788	0.09234		5.10764	0.04487
5.11244	0.10259		5.1122	0.04367
5.11697	0.09214		5.11673	0.04495
5.12149	0.09677		5.12125	0.04468
5.12599	0.0977		5.12575	0.04329
5.13054	0.10078		5.1303	0.04253
5.13508	0.09785		5.13484	0.04239
5.13962	0.10159		5.13938	0.04333
5.14414	0.09861		5.14391	0.04417
5.14869	0.0978		5.14845	0.04625
5.15323	0.09378		5.15299	0.04305
5.1577	0.09606		5.15746	0.04447
5.1622	0.09553		5.16196	0.04241
5.16671	0.10419		5.16647	0.04455
5.17121	0.0964		5.17097	0.04293
5.17571	0.10114		5.17547	0.0446
5.18021	0.09871		5.17997	0.04411
5.18471	0.09257		5.18447	0.04342
5.18921	0.09455		5.18897	0.04341
5.19371	0.09516		5.19347	0.04437
5.19821	0.09932		5.19797	0.04372
5.20271	0.10269		5.20247	0.04461
5.20721	0.09409		5.20697	0.04268
5.21171	0.0966		5.21147	0.04229
5.21623	0.09577		5.21599	0.04134
5.22081	0.09579		5.22057	0.04296
5.22534	0.09932		5.2251	0.04447
5.22987	0.09232		5.22963	0.04496
5.23441	0.09757		5.23417	0.04565
5.23899	0.09356		5.23875	0.04399
5.24355	0.09619		5.24331	0.04352
5.24805	0.09653		5.24781	0.04383
5.25255	0.09353		5.25231	0.04296
5.25709	0.09454		5.25685	0.04319
5.26163	0.10242		5.26139	0.04397
5.26621	0.09772		5.26597	0.04355
5.27077	0.0988		5.27053	0.04401
5.27531	0.09133		5.27507	0.04319
5.27984	0.09322		5.2796	0.04429
5.28437	0.09212		5.28413	0.04457
5.28889	0.09877		5.28865	0.04361
5.29349	0.09208		5.29325	0.0441
5.29801	0.09539		5.29777	0.04328
5.30252	0.09487		5.30228	0.04347
5.30705	0.09529		5.30681	0.04304
5.31155	0.09951		5.31131	0.04441
5.3161	0.09184		5.31586	0.04326
5.32066	0.09975		5.32042	0.0443
5.32517	0.0957		5.32493	0.04313
5.3297	0.09337		5.32946	0.04464
5.33423	0.09775		5.33399	0.04325
5.33874	0.09577		5.3385	0.04309
5.34329	0.09585		5.34306	0.04429
5.34777	0.09921		5.34753	0.04502
5.35229	0.09682		5.35206	0.04213
5.35682	0.09612		5.35658	0.04327
5.36135	0.09149		5.36111	0.04532
5.36593	0.09235		5.36569	0.04411
5.37043	0.09715		5.37019	0.04469
5.37493	0.09534		5.37469	0.04474
5.37949	0.0968		5.37925	0.04234
5.38402	0.096		5.38378	0.04601
5.38856	0.09512		5.38832	0.04389
5.39307	0.09411		5.39283	0.04428
5.39763	0.09467		5.39739	0.04255
5.40214	0.09587		5.4019	0.04282
5.40667	0.09746		5.40643	0.04354
5.41124	0.0945		5.411	0.04359
5.41579	0.0966		5.41555	0.04402
5.42029	0.0939		5.42005	0.04435
5.42484	0.09473		5.4246	0.04384
5.42939	0.09579		5.42915	0.04338
5.43392	0.09034		5.43368	0.04382
5.43845	0.0922		5.43821	0.0435
5.44295	0.09441		5.44271	0.04345
5.44749	0.09591		5.44725	0.04456
5.45206	0.09181		5.45182	0.04376
5.45661	0.09802		5.45637	0.0453
5.46111	0.09893		5.46087	0.04266
5.46564	0.09756		5.4654	0.0421
5.47018	0.09573		5.46994	0.04544
5.4747	0.09345		5.47446	0.04314
5.47924	0.09386		5.479	0.04355
5.48375	0.10069		5.48351	0.04469
5.48828	0.09587		5.48804	0.04335
5.49278	0.09039		5.49254	0.04362
5.49731	0.09743		5.49707	0.04295
5.50186	0.09534		5.50162	0.04374
5.50639	0.09209		5.50615	0.04474
5.51089	0.09782		5.51065	0.04447
5.51543	0.09675		5.51519	0.04337
5.51996	0.09421		5.51972	0.04296
5.52449	0.09141		5.52425	0.04316
5.529	0.09184		5.52876	0.04312
5.53353	0.09513		5.53329	0.04427
5.53803	0.09099		5.53779	0.04183
5.54253	0.0943		5.54229	0.04438
5.54703	0.09245		5.54679	0.04379
5.55153	0.10022		5.55129	0.04452
5.55607	0.09816		5.55583	0.04342
5.5606	0.09166		5.56036	0.04374
5.56511	0.09367		5.56487	0.04509
5.56964	0.09461		5.5694	0.04267
5.57412	0.09416		5.57388	0.04218
5.57862	0.09346		5.57838	0.04389
5.58321	0.08909		5.58297	0.04307
5.58771	0.09353		5.58747	0.04354
5.59222	0.09014		5.59198	0.0421
5.59678	0.09395		5.59654	0.04263
5.60131	0.09586		5.60107	0.0424
5.60586	0.09618		5.60562	0.04188
5.61038	0.092		5.61013	0.0425
5.61489	0.08874		5.61465	0.04317
5.61943	0.09251		5.61919	0.04256
5.62394	0.09173		5.6237	0.04592
5.62849	0.09146		5.62825	0.04214
5.63297	0.09419		5.63273	0.04386
5.63756	0.09697		5.63732	0.04355
5.64208	0.09457		5.64184	0.04416
5.64664	0.09059		5.6464	0.0417
5.65115	0.09253		5.65091	0.04211
5.65568	0.09321		5.65544	0.04409
5.66021	0.08795		5.65997	0.04206
5.66471	0.09106		5.66447	0.04276
5.66925	0.09399		5.66901	0.04295
5.67382	0.09558		5.67358	0.04261
5.67836	0.08887		5.67812	0.04333
5.68289	0.09157		5.68265	0.04353
5.68744	0.09383		5.6872	0.04354
5.69197	0.08944		5.69173	0.04387
5.69651	0.09018		5.69627	0.04365
5.70105	0.09254		5.70081	0.04483
5.70561	0.0897		5.70537	0.04231
5.71014	0.08884		5.7099	0.04158
5.71468	0.08958		5.71444	0.04183
5.71918	0.08817		5.71894	0.04308
5.72371	0.0924		5.72347	0.04143
5.72822	0.09234		5.72798	0.04289
5.73273	0.09206		5.73249	0.0414
5.73725	0.09371		5.73701	0.04367
5.74175	0.09919		5.74151	0.0434
5.74627	0.08752		5.74604	0.04209
5.7508	0.09429		5.75056	0.04394
5.7553	0.09168		5.75506	0.04294
5.75983	0.0913		5.75959	0.04257
5.76437	0.09111		5.76413	0.04426
5.76889	0.08554		5.76865	0.04227
5.77339	0.09405		5.77315	0.04223
5.7779	0.08973		5.77766	0.043
5.7825	0.09483		5.78226	0.04368
5.78704	0.09112		5.7868	0.04415
5.79157	0.08897		5.79133	0.04237
5.79612	0.09011		5.79588	0.04289
5.80062	0.08746		5.80038	0.04342
5.80518	0.09624		5.80494	0.04364
5.80971	0.09093		5.80947	0.04352
5.81423	0.09156		5.81399	0.04198
5.81879	0.09138		5.81855	0.04427
5.82334	0.08958		5.8231	0.04389
5.82787	0.08929		5.82763	0.04365
5.83244	0.0961		5.8322	0.04347
5.83697	0.0915		5.83673	0.04233
5.8415	0.08623		5.84126	0.04217
5.84604	0.09328		5.8458	0.04312
5.85061	0.09065		5.85037	0.04144
5.85515	0.09285		5.85491	0.04322
5.85972	0.09495		5.85948	0.04316
5.86425	0.08672		5.86401	0.04366
5.86879	0.08871		5.86855	0.04436
5.87336	0.09144		5.87312	0.04275
5.8779	0.08734		5.87766	0.04246
5.88241	0.08896		5.88217	0.04231
5.88697	0.08721		5.88673	0.04175
5.89152	0.09539		5.89128	0.04112
5.89604	0.09025		5.8958	0.04278
5.90055	0.08814		5.90031	0.04495
5.90505	0.08975		5.90481	0.04271
5.90958	0.09115		5.90934	0.04423
5.91408	0.09083		5.91384	0.04197
5.92531	0.09237		5.92507	0.04206
5.9299	0.09154		5.92966	0.04104
5.93445	0.08889		5.93421	0.04224
5.93898	0.08638		5.93874	0.0427
5.94354	0.09657		5.9433	0.04411
5.94804	0.0918		5.9478	0.04408
5.95252	0.0885		5.95228	0.04315
5.95706	0.08546		5.95682	0.04194
5.96156	0.09276		5.96132	0.04379
5.96611	0.08905		5.96587	0.04375
5.97063	0.09093		5.97039	0.04265
5.97515	0.09165		5.97491	0.04281
5.9797	0.08714		5.97946	0.04292
5.98423	0.0892		5.98399	0.04319
5.98881	0.08655		5.98857	0.04362
5.99335	0.08902		5.99312	0.04419
5.99788	0.08879		5.99764	0.04169
6.0024	0.0904		6.00216	0.04313
6.00692	0.09285		6.00668	0.04023
6.01147	0.08745		6.01123	0.04177
6.01598	0.08999		6.01574	0.04387
6.02055	0.09033		6.02031	0.04279
6.02512	0.09008		6.02488	0.04226
6.02967	0.0895		6.02943	0.04245
6.03422	0.08979		6.03398	0.04434
6.03873	0.08834		6.03849	0.04293
6.04326	0.09873		6.04302	0.04175
6.04781	0.09402		6.04757	0.04389
6.05234	0.0886		6.0521	0.04052
6.05687	0.08898		6.05663	0.04347
6.06142	0.08746		6.06118	0.04151
6.06595	0.09246		6.06571	0.0421
6.07047	0.08929		6.07023	0.04418
6.07502	0.09142		6.07478	0.04493
6.07955	0.08875		6.07931	0.04098
6.08407	0.09412		6.08384	0.04374
6.08862	0.08652		6.08838	0.04367
6.09314	0.09284		6.09291	0.04256
6.09767	0.09127		6.09743	0.04382
6.10223	0.09059		6.10199	0.04137
6.10675	0.08559		6.10652	0.04104
6.11126	0.09138		6.11102	0.04221
6.11576	0.09214		6.11552	0.04229
6.12026	0.0899		6.12002	0.04342
6.12477	0.08729		6.12453	0.04468
6.12935	0.08575		6.12911	0.0437
6.13391	0.08759		6.13367	0.04178
6.13839	0.09266		6.13815	0.04319
6.14289	0.09414		6.14265	0.04264
6.14741	0.08999		6.14717	0.04225
6.15194	0.09038		6.1517	0.0417
6.15644	0.0864		6.1562	0.0424
6.16095	0.08972		6.16071	0.04366
6.16549	0.09097		6.16525	0.04248
6.17005	0.09661		6.16981	0.04247
6.17459	0.09064		6.17435	0.04304
6.17912	0.09112		6.17888	0.04243
6.18366	0.08698		6.18342	0.04111
6.18817	0.08938		6.18793	0.04034
6.1927	0.08665		6.19246	0.0431
6.19727	0.08751		6.19703	0.04124
6.20178	0.08563		6.20154	0.04157
6.2063	0.09068		6.20606	0.04134
6.21085	0.09008		6.21061	0.04177
6.21537	0.08989		6.21513	0.04252
6.21987	0.08544		6.21963	0.04356
6.22439	0.089		6.22415	0.04251
6.22894	0.08763		6.2287	0.04227
6.23348	0.09169		6.23324	0.04226
6.23802	0.08428		6.23778	0.0439
6.24256	0.08589		6.24232	0.0441
6.24712	0.08955		6.24688	0.03986
6.25168	0.08463		6.25145	0.04254
6.2562	0.0899		6.25596	0.04486
6.26075	0.08351		6.26051	0.04427
6.26527	0.08887		6.26503	0.04312
6.26979	0.08656		6.26956	0.04125
6.27434	0.08667		6.2741	0.04506
6.27886	0.09482		6.27862	0.04147
6.28339	0.08242		6.28315	0.04292
6.28793	0.08698		6.28769	0.04015
6.29243	0.08895		6.29219	0.04377
6.29692	0.08643		6.29668	0.04284
6.30141	0.08667		6.30117	0.04301
6.30593	0.08644		6.30569	0.04318
6.31046	0.08832		6.31022	0.04333
6.315	0.09325		6.31476	0.04317
6.31956	0.08354		6.31932	0.04263
6.32406	0.08765		6.32382	0.04397
6.32856	0.08956		6.32832	0.04227
6.33311	0.08774		6.33287	0.04329
6.33767	0.08734		6.33743	0.04403
6.3422	0.08873		6.34196	0.04322
6.34673	0.08616		6.34648	0.04291
6.35125	0.08571		6.35101	0.04255
6.35581	0.08692		6.35557	0.04313
6.36032	0.08549		6.36008	0.04158
6.36485	0.08773		6.36461	0.04252
6.36939	0.08411		6.36915	0.04396
6.3739	0.0884		6.37367	0.04201
6.37843	0.09462		6.37819	0.04328
6.38299	0.08802		6.38275	0.04379
6.38753	0.08327		6.38729	0.04237
6.39209	0.08465		6.39185	0.04287
6.39664	0.09165		6.3964	0.0417
6.40117	0.08694		6.40093	0.0432
6.40577	0.08833		6.40553	0.04123
6.41031	0.09025		6.41007	0.04279
6.41484	0.08296		6.4146	0.04458
6.41935	0.08667		6.41911	0.04129
6.42389	0.08542		6.42365	0.04319
6.42846	0.08641		6.42822	0.04166
6.43299	0.08876		6.43275	0.04142
6.43754	0.08408		6.4373	0.04177
6.44207	0.0821		6.44183	0.04374
6.44663	0.09002		6.44639	0.04126
6.4512	0.0845		6.45096	0.04232
6.45575	0.08564		6.45551	0.0416
6.46031	0.08745		6.46007	0.04127
6.46481	0.08591		6.46457	0.04058
6.46931	0.08337		6.46907	0.04359
6.47386	0.08267		6.47362	0.04338
6.4784	0.08238		6.47816	0.04163
6.48294	0.09049		6.48271	0.04171
6.48743	0.08219		6.48719	0.04243
6.4919	0.0819		6.49166	0.0429
6.4964	0.08334		6.49616	0.04209
6.50093	0.08275		6.50069	0.04217
6.50544	0.08813		6.50521	0.04194
6.50999	0.08685		6.50975	0.04424
6.51454	0.08876		6.5143	0.04363
6.51904	0.08471		6.5188	0.04294
6.52354	0.07782		6.5233	0.04086
6.52805	0.08665		6.52782	0.04324
6.53254	0.08101		6.5323	0.04078
6.53704	0.08693		6.5368	0.04291
6.5416	0.08943		6.54136	0.04267
6.54612	0.08243		6.54588	0.04326
6.55068	0.08728		6.55044	0.04061
6.55521	0.08601		6.55497	0.04236
6.55973	0.09307		6.5595	0.04212
6.56428	0.09114		6.56404	0.04291
6.56878	0.0863		6.56854	0.04123
6.57329	0.0801		6.57305	0.04195
6.57782	0.0848		6.57758	0.04216
6.58236	0.08831		6.58212	0.04222
6.5869	0.08812		6.58666	0.04184
6.59144	0.08275		6.5912	0.04291
6.59594	0.08109		6.5957	0.04242
6.60047	0.08737		6.60023	0.04376
6.60506	0.08931		6.60482	0.04239
6.60958	0.08535		6.60934	0.04296
6.61414	0.08443		6.6139	0.04118
6.61867	0.08861		6.61843	0.04196
6.62319	0.08572		6.62295	0.04234
6.62772	0.08459		6.62748	0.04249
6.63223	0.08158		6.632	0.0413
6.63678	0.08183		6.63654	0.04387
6.64132	0.08609		6.64108	0.04136
6.6459	0.08675		6.64566	0.04173
6.65041	0.08411		6.65017	0.04187
6.6549	0.08536		6.65466	0.04176
6.65941	0.08776		6.65917	0.0423
6.66397	0.08901		6.66373	0.04153
6.6685	0.08196		6.66826	0.04296
6.67302	0.08696		6.67279	0.04302
6.67755	0.08505		6.67731	0.04246
6.68208	0.0868		6.68184	0.0412
6.68659	0.08407		6.68635	0.04144
6.69109	0.08494		6.69085	0.04317
6.69559	0.08614		6.69535	0.04175
6.70009	0.08415		6.69985	0.04388
6.70461	0.08458		6.70437	0.0418
6.70914	0.08646		6.7089	0.04297
6.71373	0.08045		6.71349	0.04215
6.71829	0.0813		6.71805	0.04191
6.72279	0.08778		6.72255	0.04254
6.72736	0.08442		6.72712	0.04255
6.73187	0.08382		6.73163	0.0421
6.73641	0.08376		6.73617	0.04233
6.74094	0.08829		6.7407	0.04318
6.74545	0.08024		6.74521	0.04133
6.74998	0.09067		6.74974	0.04395
6.75457	0.08318		6.75433	0.04099
6.75912	0.08363		6.75888	0.0419
6.76362	0.08307		6.76338	0.04138
6.76816	0.08283		6.76792	0.04158
6.77268	0.08017		6.77244	0.0395
6.77719	0.0856		6.77695	0.04157
6.78176	0.08687		6.78152	0.04155
6.78625	0.08944		6.78601	0.04247
6.79082	0.08114		6.79058	0.03995
6.79537	0.08838		6.79513	0.04178
6.79989	0.08234		6.79965	0.04238
6.80443	0.08398		6.80419	0.04209
6.80895	0.08508		6.80871	0.0439
6.81348	0.08308		6.81324	0.0424
6.81802	0.08191		6.81778	0.0398
6.82257	0.08619		6.82233	0.04262
6.82713	0.08762		6.82689	0.04254
6.83172	0.083		6.83148	0.04409
6.83626	0.09164		6.83602	0.04209
6.84079	0.08376		6.84055	0.04223
6.84529	0.08275		6.84505	0.04056
6.84979	0.086		6.84955	0.04311
6.85429	0.08789		6.85405	0.04309
6.85881	0.08167		6.85858	0.04144
6.8633	0.08046		6.86306	0.04202
6.86781	0.08077		6.86757	0.04274
6.8723	0.08349		6.87206	0.04195
6.87684	0.08026		6.8766	0.04155
6.88136	0.08321		6.88112	0.04202
6.8859	0.08727		6.88566	0.04149
6.89044	0.08583		6.8902	0.04185
6.89498	0.08522		6.89474	0.04162
6.89948	0.08544		6.89924	0.04161
6.90398	0.08417		6.90374	0.04022
6.90849	0.08355		6.90825	0.0429
6.91302	0.08105		6.91278	0.04065
6.91755	0.07732		6.91731	0.04165
6.92209	0.08339		6.92185	0.04163
6.92662	0.0782		6.92638	0.04267
6.93109	0.08123		6.93085	0.04045
6.93562	0.08499		6.93538	0.04123
6.94012	0.08033		6.93988	0.04233
6.94465	0.08632		6.94441	0.04154
6.94915	0.08227		6.94891	0.04226
6.95366	0.08441		6.95342	0.04141
6.95819	0.08267		6.95795	0.04208
6.96273	0.08133		6.96249	0.04286
6.96724	0.08321		6.967	0.0425
6.97177	0.08456		6.97153	0.04252
6.97627	0.0835		6.97603	0.04206
6.98081	0.07974		6.98057	0.04029
6.98536	0.0783		6.98512	0.04007
6.9899	0.08079		6.98966	0.04277
6.99444	0.084		6.9942	0.04267
6.99897	0.08389		6.99873	0.04254
7.00351	0.08217		7.00327	0.04268
7.00806	0.08414		7.00782	0.04014
7.01262	0.08101		7.01238	0.04107
7.01716	0.08334		7.01692	0.04039
7.02167	0.082		7.02143	0.04201
7.02614	0.08462		7.0259	0.0442
7.03066	0.07789		7.03042	0.04162
7.03521	0.08561		7.03497	0.04028
7.0398	0.08426		7.03956	0.04152
7.04432	0.07861		7.04409	0.04111
7.04882	0.08538		7.04859	0.04088
7.05334	0.08062		7.0531	0.04366
7.05787	0.0799		7.05763	0.04052
7.06237	0.08444		7.06213	0.04226
7.06688	0.08484		7.06664	0.04156
7.07139	0.08307		7.07115	0.04097
7.07589	0.08067		7.07565	0.04241
7.08041	0.08153		7.08017	0.04162
7.08489	0.08233		7.08465	0.04103
7.08941	0.0802		7.08917	0.04047
7.09396	0.08833		7.09372	0.04199
7.09849	0.08332		7.09825	0.04202
7.10302	0.08756		7.10278	0.04072
7.10759	0.0793		7.10735	0.04167
7.11214	0.08307		7.1119	0.04173
7.11666	0.08441		7.11642	0.04067
7.1212	0.07959		7.12096	0.04276
7.12571	0.08507		7.12547	0.04169
7.1302	0.08538		7.12996	0.04285
7.13476	0.08243		7.13452	0.04136
7.13932	0.08242		7.13908	0.04137
7.14384	0.08383		7.1436	0.04146
7.14838	0.08932		7.14814	0.04083
7.15291	0.08038		7.15267	0.04188
7.15742	0.08146		7.15718	0.04298
7.16195	0.07806		7.16171	0.04013
7.16655	0.08475		7.16631	0.04089
7.17108	0.08257		7.17083	0.04069
7.17562	0.08193		7.17538	0.04147
7.18016	0.08375		7.17992	0.04244
7.1847	0.08297		7.18446	0.04083
7.18924	0.0871		7.189	0.04143
7.19378	0.08551		7.19354	0.04152
7.19828	0.08466		7.19804	0.04119
7.20282	0.08138		7.20258	0.04003
7.20739	0.08471		7.20715	0.04202
7.21188	0.0813		7.21164	0.04225
7.21641	0.0812		7.21617	0.04034
7.22096	0.08635		7.22072	0.04146
7.22546	0.08697		7.22522	0.04142
7.22997	0.08517		7.22974	0.04239
7.23452	0.08014		7.23428	0.04246
7.23907	0.07918		7.23883	0.04181
7.24361	0.08612		7.24337	0.04242
7.24814	0.08088		7.2479	0.04199
7.25265	0.08044		7.25242	0.04216
7.25715	0.08441		7.25692	0.04
7.26163	0.084		7.26139	0.04212
7.26616	0.08251		7.26592	0.04121
7.2707	0.08553		7.27046	0.04213
7.27524	0.07772		7.275	0.04135
7.27977	0.08368		7.27953	0.04155
7.28429	0.08185		7.28405	0.04118
7.28882	0.07974		7.28858	0.04095
7.29334	0.08457		7.2931	0.04214
7.29786	0.07638		7.29762	0.04148
7.30241	0.07788		7.30217	0.0417
7.30693	0.08164		7.30669	0.04146
7.31149	0.08182		7.31125	0.04118
7.31602	0.08036		7.31578	0.04121
7.32057	0.08368		7.32033	0.04186
7.32506	0.08243		7.32482	0.04165
7.32959	0.08135		7.32935	0.04106
7.33416	0.0791		7.33392	0.03911
7.3387	0.08059		7.33846	0.04063
7.34326	0.07902		7.34302	0.04132
7.34781	0.07959		7.34757	0.0415
7.35235	0.08435		7.35211	0.04128
7.35689	0.08651		7.35665	0.04028
7.36142	0.08387		7.36118	0.0435
7.36596	0.08116		7.36572	0.04044
7.37048	0.08291		7.37024	0.0411
7.37504	0.08139		7.37481	0.0419
7.3796	0.0841		7.37936	0.04304
7.38416	0.07403		7.38392	0.04052
7.38866	0.07996		7.38842	0.04148
7.3932	0.08361		7.39296	0.04161
7.3977	0.08102		7.39746	0.04243
7.40222	0.08259		7.40199	0.04154
7.40678	0.08047		7.40654	0.04201
7.41127	0.08283		7.41103	0.04183
7.41579	0.08224		7.41555	0.04187
7.42031	0.08123		7.42007	0.04014
7.42482	0.079		7.42458	0.041
7.42935	0.07974		7.42911	0.04196
7.43388	0.07813		7.43364	0.04145
7.43843	0.08129		7.4382	0.04131
7.44299	0.08136		7.44275	0.04249
7.44757	0.07861		7.44733	0.04281
7.4521	0.0848		7.45186	0.04105
7.45663	0.07639		7.45639	0.04036
7.46118	0.08078		7.46094	0.04142
7.46574	0.08387		7.4655	0.04367
7.47027	0.08253		7.47003	0.04235
7.47479	0.08064		7.47455	0.03999
7.47932	0.08311		7.47908	0.04287
7.48382	0.08205		7.48358	0.04089
7.48838	0.07979		7.48814	0.04029
7.49291	0.08133		7.49267	0.04074
7.49746	0.07885		7.49722	0.03952
7.50202	0.08215		7.50178	0.04144
7.50654	0.08075		7.5063	0.04176
7.51106	0.08107		7.51082	0.04175
7.51556	0.08157		7.51532	0.0414
7.52006	0.07969		7.51982	0.04027
7.52459	0.08037		7.52435	0.04105
7.52913	0.07904		7.52889	0.04191
7.53368	0.076		7.53344	0.041
7.53824	0.08295		7.538	0.04243
7.54277	0.07575		7.54253	0.04086
7.54729	0.07858		7.54705	0.04228
7.55183	0.08008		7.5516	0.04185
7.5564	0.07621		7.55616	0.04072
7.56093	0.08385		7.56069	0.0415
7.56543	0.07948		7.56519	0.04138
7.56996	0.0822		7.56972	0.04232
7.57447	0.07807		7.57423	0.0413
7.57903	0.08238		7.57879	0.0401
7.58356	0.08103		7.58332	0.04216
7.58808	0.08087		7.58784	0.04078
7.5926	0.08024		7.59236	0.04276
7.59711	0.07946		7.59687	0.04247
7.60168	0.07891		7.60144	0.04035
7.60624	0.08066		7.606	0.04153
7.61079	0.07753		7.61055	0.03901
7.61532	0.08432		7.61508	0.04097
7.61985	0.08153		7.61961	0.04038
7.62435	0.0778		7.62411	0.03996
7.62885	0.07744		7.62861	0.0406
7.63339	0.08302		7.63315	0.04067
7.63792	0.07977		7.63768	0.04298
7.64242	0.07483		7.64218	0.04174
7.64697	0.07831		7.64673	0.04239
7.65151	0.08136		7.65127	0.0411
7.65604	0.07755		7.6558	0.04047
7.66055	0.08002		7.66031	0.04115
7.66508	0.08062		7.66484	0.04091
7.66961	0.08057		7.66937	0.04092
7.67414	0.07496		7.6739	0.04247
7.67871	0.08032		7.67847	0.04058
7.68322	0.08213		7.68298	0.03969
7.68778	0.08133		7.68754	0.0392
7.69233	0.07837		7.69209	0.04116
7.69687	0.07455		7.69663	0.04078
7.70142	0.08184		7.70118	0.04099
7.70597	0.07961		7.70573	0.04109
7.71053	0.07885		7.71029	0.04124
7.71506	0.07966		7.71482	0.04129
7.71959	0.08463		7.71935	0.04195
7.7241	0.07916		7.72386	0.04203
7.72861	0.07884		7.72837	0.03983
7.73317	0.07336		7.73293	0.04069
7.73768	0.07876		7.73744	0.04134
7.74218	0.08013		7.74194	0.04068
7.7467	0.08181		7.74646	0.0406
7.75125	0.08329		7.75101	0.04111
7.75576	0.08175		7.75552	0.04206
7.76029	0.08191		7.76005	0.04151
7.76483	0.08114		7.76459	0.04188
7.76932	0.07968		7.76908	0.04166
7.77386	0.07955		7.77362	0.04057
7.77836	0.07853		7.77812	0.03938
7.78287	0.07769		7.78264	0.04217
7.78742	0.07851		7.78718	0.04015
7.79197	0.07588		7.79173	0.04225
7.79653	0.07395		7.79629	0.03869
7.80107	0.07676		7.80083	0.0405
7.80557	0.07802		7.80533	0.04009
7.81007	0.08115		7.80983	0.04169
7.81454	0.0796		7.8143	0.04196
7.81907	0.08178		7.81883	0.04211
7.8236	0.08358		7.82336	0.0417
7.8281	0.07843		7.82786	0.04103
7.83262	0.07911		7.83238	0.03871
7.83714	0.07563		7.8369	0.04276
7.84164	0.07795		7.8414	0.0426
7.84617	0.07273		7.84593	0.04217
7.85071	0.08257		7.85047	0.04044
7.85529	0.07732		7.85505	0.0419
7.85981	0.07522		7.85957	0.04083
7.86435	0.07845		7.86411	0.04102
7.86894	0.07811		7.8687	0.04099
7.87347	0.07383		7.87323	0.04124
7.87801	0.07695		7.87777	0.04213
7.88253	0.07774		7.88229	0.0408
7.88707	0.07908		7.88683	0.04166
7.89163	0.07695		7.89138	0.04079
7.89619	0.08168		7.89595	0.041
7.90073	0.08066		7.9005	0.04219
7.90528	0.07433		7.90504	0.04189
7.90979	0.07662		7.90955	0.04179
7.91434	0.07609		7.91411	0.04085
7.91884	0.07866		7.91861	0.04001
7.92337	0.0813		7.92313	0.04149
7.92789	0.08208		7.92765	0.03959
7.93244	0.07922		7.9322	0.04085
7.937	0.07829		7.93676	0.04102
7.94152	0.07942		7.94129	0.03882
7.94605	0.07804		7.94581	0.04155
7.95061	0.07585		7.95037	0.04129
7.95514	0.07767		7.9549	0.04006
7.95964	0.07849		7.9594	0.04125
7.96412	0.07674		7.96388	0.04063
7.96865	0.0769		7.96841	0.04361
7.97316	0.07768		7.97292	0.04068
7.97773	0.07638		7.97749	0.03998
7.98229	0.08246		7.98205	0.0411
7.98682	0.07574		7.98658	0.04151
7.99134	0.07271		7.9911	0.04153
7.9959	0.07494		7.99566	0.03977
8.00046	0.08059		8.00022	0.04129
8.005	0.07689		8.00476	0.04075
8.00955	0.07328		8.00931	0.04093
8.01407	0.07914		8.01383	0.04105
8.01862	0.07926		8.01838	0.04142
8.02316	0.08272		8.02292	0.04211
8.02769	0.07639		8.02745	0.0415
8.03219	0.07756		8.03195	0.03966
8.03676	0.07515		8.03652	0.04014
8.04127	0.07467		8.04103	0.03948
8.04583	0.076		8.04559	0.04231
8.05041	0.07627		8.05017	0.04117
8.05495	0.07656		8.05471	0.0398
8.05951	0.07882		8.05927	0.04052
8.06404	0.07767		8.0638	0.04041
8.06861	0.07963		8.06837	0.04029
8.07314	0.08072		8.0729	0.04153
8.07768	0.07504		8.07744	0.04099
8.08226	0.07618		8.08202	0.04062
8.08684	0.07758		8.0866	0.04161
8.0914	0.0793		8.09116	0.04045
8.09588	0.07366		8.09564	0.04161
8.10041	0.07814		8.10017	0.04008
8.10497	0.0809		8.10473	0.04104
8.10947	0.07452		8.10923	0.04214
8.11399	0.07931		8.11376	0.04013
8.11852	0.08063		8.11828	0.04151
8.12302	0.07179		8.12278	0.04124
8.12752	0.07743		8.12728	0.0396
8.13204	0.07737		8.1318	0.04147
8.13654	0.078		8.1363	0.04192
8.14102	0.07602		8.14078	0.03985
8.14556	0.07561		8.14532	0.04259
8.15006	0.07614		8.14982	0.04019
8.15461	0.07755		8.15437	0.04045
8.15911	0.07505		8.15886	0.04069
8.16365	0.07439		8.16341	0.0425
8.16822	0.07823		8.16798	0.04044
8.17274	0.07696		8.1725	0.04059
8.17733	0.07448		8.17709	0.04093
8.18183	0.07397		8.18159	0.04062
8.18638	0.07694		8.18614	0.03989
8.19091	0.0779		8.19067	0.03964
8.19547	0.07661		8.19523	0.04158
8.20001	0.08071		8.19977	0.03965
8.20455	0.07192		8.20431	0.04075
8.2091	0.07383		8.20886	0.04
8.21367	0.07881		8.21343	0.04094
8.21817	0.08013		8.21793	0.04179
8.22269	0.07979		8.22245	0.04115
8.22726	0.07756		8.22702	0.04138
8.23183	0.07414		8.23159	0.04097
8.23637	0.07671		8.23613	0.03921
8.24092	0.07589		8.24068	0.04197
8.24544	0.07814		8.2452	0.04034
8.24997	0.0727		8.24973	0.04005
8.25452	0.07488		8.25428	0.04025
8.25905	0.07692		8.25881	0.04153
8.26359	0.07968		8.26335	0.04064
8.2681	0.07668		8.26786	0.04153
8.27263	0.07225		8.27239	0.04058
8.27719	0.07589		8.27695	0.03999
8.2817	0.07583		8.28146	0.03984
8.28621	0.07864		8.28597	0.04104
8.29073	0.07143		8.29049	0.03955
8.29524	0.08043		8.295	0.04133
8.29977	0.08026		8.29953	0.04135
8.30427	0.07796		8.30403	0.03986
8.3088	0.0766		8.30856	0.04095
8.3133	0.07493		8.31306	0.04039
8.3178	0.07873		8.31756	0.04041
8.32228	0.07555		8.32204	0.04081
8.32681	0.07778		8.32657	0.04054
8.33134	0.07693		8.3311	0.04208
8.33588	0.07411		8.33564	0.04014
8.34038	0.07849		8.34014	0.03954
8.34488	0.07732		8.34464	0.04052
8.34942	0.07799		8.34918	0.04237
8.35396	0.07808		8.35372	0.03963
8.35848	0.08106		8.35824	0.04038
8.363	0.07705		8.36277	0.03815
8.36756	0.07292		8.36732	0.04108
8.37209	0.07654		8.37185	0.0399
8.37659	0.06894		8.37635	0.04241
8.38112	0.0743		8.38088	0.0401
8.38564	0.07563		8.3854	0.04138
8.39019	0.0827		8.38995	0.0412
8.3947	0.07694		8.39446	0.04046
8.39924	0.0778		8.399	0.04024
8.40378	0.07445		8.40354	0.04149
8.40831	0.07641		8.40807	0.04079
8.41287	0.08195		8.41263	0.03987
8.41738	0.0753		8.41714	0.04159
8.42193	0.0731		8.4217	0.04004
8.42648	0.07396		8.42624	0.03989
8.43105	0.07802		8.43081	0.03911
8.4356	0.07677		8.43536	0.03967
8.44016	0.08022		8.43992	0.03967
8.44475	0.07304		8.44451	0.04189
8.44925	0.06968		8.44901	0.04069
8.45375	0.07734		8.45351	0.04091
8.45828	0.07816		8.45804	0.04045
8.46277	0.07756		8.46253	0.03851
8.46732	0.0687		8.46708	0.04214
8.47181	0.0792		8.47157	0.04131
8.47631	0.07751		8.47607	0.03927
8.48082	0.07616		8.48058	0.03797
8.48536	0.07883		8.48512	0.04009
8.48988	0.07465		8.48964	0.03907
8.49442	0.07858		8.49418	0.04019
8.49896	0.08009		8.49872	0.03756
8.50352	0.07275		8.50328	0.03989
8.50807	0.07361		8.50783	0.04003
8.51263	0.07894		8.51239	0.04073
8.51714	0.07483		8.5169	0.04099
8.52167	0.08026		8.52143	0.04088
8.52618	0.07245		8.52594	0.0402
8.53074	0.07219		8.5305	0.04181
8.53525	0.07479		8.53501	0.03904
8.53978	0.07526		8.53954	0.03928
8.54432	0.07388		8.54408	0.03946
8.54886	0.07617		8.54862	0.04033
8.55338	0.06943		8.55314	0.04186
8.5579	0.07545		8.55767	0.0404
8.56243	0.07542		8.56219	0.04107
8.56693	0.0776		8.56669	0.03974
8.57145	0.07468		8.57121	0.03971
8.57599	0.07135		8.57575	0.03835
8.58052	0.0763		8.58028	0.0408
8.58504	0.07569		8.5848	0.04053
8.58959	0.07095		8.58935	0.03946
8.59414	0.07608		8.5939	0.0414
8.59867	0.07137		8.59843	0.03974
8.6032	0.07523		8.60296	0.04086
8.60775	0.07755		8.60751	0.03999
8.61231	0.07716		8.61207	0.03939
8.61682	0.07769		8.61658	0.04009
8.62135	0.07689		8.62111	0.03893
8.62585	0.07389		8.62561	0.04198
8.63038	0.07341		8.63014	0.03963
8.63492	0.07745		8.63468	0.03981
8.63947	0.07867		8.63923	0.0405
8.64397	0.07284		8.64373	0.03884
8.6485	0.07156		8.64826	0.04183
8.65304	0.07653		8.6528	0.04023
8.65754	0.07206		8.6573	0.04053
8.66206	0.07924		8.66182	0.03885
8.66661	0.07642		8.66637	0.04161
8.67115	0.0787		8.67091	0.03998
8.67565	0.06873		8.67541	0.04027
8.68024	0.08044		8.68	0.0386
8.68475	0.07695		8.68451	0.03933
8.68928	0.07453		8.68904	0.03839
8.6938	0.07079		8.69357	0.04016
8.69833	0.07425		8.69809	0.04006
8.70286	0.07474		8.70262	0.04186
8.70739	0.07382		8.70715	0.04016
8.71189	0.0749		8.71165	0.04122
8.71643	0.07335		8.71619	0.03864
8.72099	0.07339		8.72075	0.04121
8.72553	0.07445		8.72529	0.04112
8.7301	0.07346		8.72986	0.03952
8.7346	0.07291		8.73436	0.0394
8.73914	0.07599		8.7389	0.03934
8.74369	0.07639		8.74345	0.04014
8.74827	0.0783		8.74803	0.04026
8.75281	0.0753		8.75257	0.04128
8.75734	0.07759		8.7571	0.03978
8.76187	0.0757		8.76163	0.03998
8.76642	0.07098		8.76618	0.04078
8.77097	0.07054		8.77073	0.04209
8.77549	0.07146		8.77525	0.03804
8.78001	0.07458		8.77977	0.03891
8.78458	0.06945		8.78434	0.0413
8.78912	0.07526		8.78888	0.03972
8.79365	0.07229		8.79341	0.0408
8.79818	0.07186		8.79794	0.04074
8.80271	0.07433		8.80248	0.03942
8.80723	0.07808		8.80699	0.03844
8.81178	0.07253		8.81155	0.04116
8.81633	0.07828		8.81609	0.04205
8.82088	0.07541		8.82064	0.03966
8.82541	0.07546		8.82517	0.03967
8.82999	0.07644		8.82975	0.04089
8.83451	0.0734		8.83427	0.03936
8.83902	0.07216		8.83878	0.04119
8.84353	0.07976		8.84329	0.04005
8.84803	0.07552		8.84779	0.03916
8.85253	0.07505		8.85229	0.03917
8.85703	0.07029		8.85679	0.04015
8.86155	0.0764		8.86131	0.04065
8.86606	0.0781		8.86582	0.04004
8.87053	0.07596		8.87029	0.04068
8.87503	0.07597		8.87479	0.03899
8.87957	0.07221		8.87934	0.04019
8.88407	0.07298		8.88383	0.04062
8.88856	0.07175		8.88832	0.03838
8.89312	0.0743		8.89288	0.03962
8.89764	0.07308		8.8974	0.04079
8.9022	0.06872		8.90196	0.03971
8.90676	0.07408		8.90652	0.04048
8.91127	0.0746		8.91103	0.03899
8.91584	0.07353		8.9156	0.0408
8.92038	0.07082		8.92014	0.0424
8.92489	0.07114		8.92465	0.03896
8.92945	0.07358		8.92921	0.03965
8.93398	0.07088		8.93374	0.03855
8.93853	0.08178		8.93829	0.04212
8.94303	0.08004		8.94279	0.03919
8.94761	0.07826		8.94738	0.04033
8.95214	0.07565		8.9519	0.03906
8.95666	0.06988		8.95642	0.04064
8.96117	0.07463		8.96093	0.03811
8.96566	0.07397		8.96542	0.04055
8.97019	0.07444		8.96995	0.04142
8.9747	0.07714		8.97446	0.03962
8.97923	0.07093		8.97899	0.04097
8.98377	0.07385		8.98353	0.03905
8.98828	0.07686		8.98804	0.04053
8.99281	0.07389		8.99257	0.04067
8.99735	0.07851		8.99711	0.04032
9.00185	0.07217		9.00161	0.04087
9.00638	0.07416		9.00614	0.04021
9.01091	0.07291		9.01067	0.0407
9.01549	0.06893		9.01525	0.04169
9.02004	0.07408		9.0198	0.04114
9.02459	0.07261		9.02435	0.03947
9.02913	0.07237		9.02889	0.04061
9.03368	0.0707		9.03344	0.03929
9.03821	0.0784		9.03797	0.0399
9.04274	0.07214		9.0425	0.03856
9.04722	0.07414		9.04699	0.04132
9.05174	0.07839		9.0515	0.03962
9.05629	0.07406		9.05605	0.04
9.06084	0.07893		9.0606	0.04025
9.06538	0.07491		9.06514	0.04123
9.0699	0.0743		9.06967	0.03941
9.07442	0.07006		9.07418	0.03925
9.07895	0.07358		9.07871	0.04071
[truncated: 8,147 more rows]

## Sheet: Fig. 2c
Curve i			Curve ii
Time (h)	Yield (%)		Time (h)	Yield (%)
0.000252167	0.01341		1.38889e-05	0.595
0.00478	0.11001		0.00454	0.35806
0.00929	0.385		0.00906	0.31448
0.01379	0.16257		0.01356	0.625
0.01834	0.09372		0.0181	0.32127
0.02288	-0.02018		0.02264	0.985
0.02739	0.225		0.02715	0.42654
0.03196	48.1133		0.03172	0.49768
0.03652	53.3117		0.03628	1.54
0.0411	55.945		0.04086	0.97
0.04563	54.215		0.04539	0.92
0.05016	52.29		0.04992	1.97
0.05466	52.9817		0.05442	2.075
0.0592	52.3317		0.05896	1.92
0.06375	52.0267		0.06351	1.92
0.06829	51.7467		0.06805	2.365
0.07282	51.94		0.07258	3.015
0.07738	52.1483		0.07714	2.345
0.08191	52.0067		0.08167	2.855
0.08646	53.08		0.08622	3.55
0.09102	51.56		0.09078	3.235
0.09555	52.19		0.09531	3.99
0.10009	51.9167		0.09985	4.52
0.10466	51.26		0.10442	4.44
0.1092	50.0167		0.10896	4.57
0.11374	49.3683		0.1135	4.495
0.11828	50.1967		0.11804	4.69
0.12281	48.6217		0.12257	4.905
0.12732	48.5483		0.12708	4.97
0.13187	49.7283		0.13163	4.925
0.13641	48.5267		0.13617	5.265
0.14096	48.21		0.14072	5.91
0.14549	50.315		0.14525	5.96
0.15003	48.6083		0.14979	6.33
0.15459	50.6617		0.15435	6.43
0.15913	50.63		0.15889	7.135
0.16367	51.2567		0.16343	6.655
0.16828	51.0283		0.16804	7.62
0.17285	50.0017		0.17261	7.78
0.17738	50.7567		0.17714	7.785
0.18191	49.1367		0.18167	8.05
0.18641	48.7117		0.18617	7.9
0.19091	49.7317		0.19067	8.21
0.19541	48.0783		0.19517	8.755
0.20552	49.325		0.20528	8.91
0.21002	48.2767		0.20978	8.785
0.21453	47.9567		0.21429	9.02
0.21909	47.9917		0.21885	9.42
0.22366	48.4967		0.22342	9.715
0.2282	47.8567		0.22796	9.59
0.23274	47.1367		0.2325	9.07
0.23728	45.285		0.23704	9.55
0.24182	46.895		0.24158	9.035
0.24638	46.4183		0.24614	9.62
0.25094	44.4633		0.2507	9.79
0.25544	46.78		0.2552	9.965
0.25995	44.97		0.25971	9.71
0.26445	45.915		0.26421	10.395
0.26898	45.0417		0.26874	11.6
0.27353	46.7333		0.27329	10.73
0.27809	44.745		0.27785	11.205
0.28264	45.7983		0.2824	11.84
0.28716	44.6317		0.28692	12.365
0.29168	46.6167		0.29145	11.1
0.29621	46.7933		0.29597	11.46
0.30076	43.22		0.30052	11.64
0.30527	45.17		0.30503	11.615
0.30984	43.3617		0.3096	11.59
0.31439	44.6733		0.31415	11.705
0.31894	43.42		0.3187	11.98
0.32348	45.3083		0.32324	11.53
0.32805	43.165		0.32781	12.155
0.3326	44.4867		0.33236	12.74
0.33717	43.65		0.33693	12.495
0.3417	43.51		0.34146	12.005
0.34624	42.405		0.346	11.8
0.35078	43.125		0.35054	12.73
0.35531	42.4983		0.35507	12.915
0.35984	42.175		0.3596	13.38
0.36438	42.205		0.36414	12.7
0.36892	42.6667		0.36868	12.825
0.37342	41.4583		0.37318	12.535
0.37791	42.8733		0.37767	13.465
0.38246	42.105		0.38222	13.475
0.38699	42.0517		0.38675	13.525
0.39152	42.0183		0.39128	14.215
0.39606	41.37		0.39582	13.73
0.40061	40.4033		0.40037	13.525
0.40516	40.8367		0.40492	14.285
0.40971	40.0983		0.40947	13.145
0.41425	41.0633		0.41401	14.22
0.41878	40.6367		0.41854	13.765
0.42331	41.2983		0.42307	13.55
0.42779	39.8883		0.42755	14.485
0.43235	39.8733		0.43211	13.485
0.43689	41.2583		0.43665	14.24
0.44659	40.935		0.44635	14.71
0.45109	39.7117		0.45085	14.57
0.4556	40.0817		0.45536	14.72
0.46014	40.3267		0.4599	13.555
0.46468	40.2533		0.46444	14.785
0.46921	40.6083		0.46897	14.92
0.47377	38.9033		0.47353	14.955
0.47832	40.2383		0.47808	15.26
0.48291	39.16		0.48267	14.925
0.48746	39.92		0.48722	15.29
0.49202	38.6617		0.49178	15.765
0.49656	39.175		0.49632	14.77
0.50106	39.5667		0.50082	15.025
0.50558	40.2283		0.50535	15.005
0.51563	39.0917		0.51539	15.2
0.52016	38.19		0.51992	14.76
0.5247	37.91		0.52446	15.995
0.52922	38.815		0.52898	15.2
0.53375	38.125		0.53351	15.245
0.53828	38.36		0.53804	15.565
0.54281	37.9367		0.54257	16
0.54736	37.755		0.54712	15.915
0.55192	37.1183		0.55168	15.885
0.55645	37.905		0.55621	16.03
0.56098	36.62		0.56074	16.33
0.5655	38.235		0.56526	16.33
0.57004	36.68		0.56981	15.635
0.57456	37.6717		0.57432	16.74
0.57909	36.2083		0.57885	16.645
0.58357	37.03		0.58334	16.655
0.58812	37.0433		0.58788	15.615
0.5926	37.3917		0.59236	15.735
0.59712	37.74		0.59688	16.56
0.60162	38.475		0.60138	16.325
0.60609	38.0633		0.60585	16.19
0.61059	37.4483		0.61035	15.655
0.61513	36.2733		0.61489	15.805
0.61966	36.7033		0.61942	16.34
0.62417	36.0517		0.62393	17.055
0.6287	36.6533		0.62846	16.13
0.63323	35.9083		0.63299	17.315
0.63778	35.5067		0.63754	16.43
0.64231	36.9017		0.64207	16.415
0.64688	34.9333		0.64664	16.715
0.65139	36.0467		0.65115	16.005
0.65591	35.945		0.65567	16.65
0.66044	35.9967		0.6602	16.75
0.66498	35.6283		0.66474	17.345
0.66952	36.375		0.66928	16.99
0.67405	35.7033		0.67381	16.8
0.67857	37.1017		0.67833	16.61
0.68312	35.3117		0.68288	16.59
0.68767	34.92		0.68743	17.015
0.69219	34.4383		0.69195	17.29
0.69671	35.3933		0.69647	16.6
0.70124	33.645		0.701	17.675
0.70578	34.8667		0.70554	16.3
0.71034	35.4383		0.7101	17.92
0.71488	34.3733		0.71464	16.745
0.71942	36.495		0.71918	16.73
0.72396	35.2133		0.72372	17.315
0.72846	34.705		0.72822	16.615
0.73299	34.5383		0.73275	17.14
0.73756	35.095		0.73732	18.375
0.74207	34.6683		0.74183	18.215
0.74659	34.9817		0.74635	17.99
0.75109	34.0583		0.75085	18.52
0.75559	34.285		0.75535	18.325
0.76011	33.705		0.75987	17.97
0.76464	34.1883		0.7644	17.745
0.76917	33.67		0.76893	18.24
0.77371	33.1733		0.77347	18.315
0.77824	34.5167		0.778	18.75
0.78279	35.0267		0.78255	18.7
0.78729	35.235		0.78705	18.095
0.79182	34.9983		0.79158	17.635
0.79632	34.72		0.79608	18.44
0.80082	32.58		0.80058	18.58
0.80535	33.135		0.80511	18.455
0.80986	33.02		0.80962	17.375
0.81438	34.175		0.81414	19.32
0.81889	34.1383		0.81865	18.02
0.82342	32.4483		0.82318	18.31
0.82795	33.1833		0.82771	18.675
0.83249	33.6317		0.83225	17
0.83706	33.625		0.83682	18.35
0.84159	33.1767		0.84135	18.15
0.84611	32.825		0.84587	17.915
0.85064	32.965		0.8504	18.505
0.85522	33.175		0.85498	18.725
0.85978	33.2367		0.85954	18.45
0.86434	32.9183		0.8641	18.445
0.86888	32.7383		0.86864	19.42
0.87339	33.2617		0.87315	20.175
0.87791	32.3633		0.87767	19.26
0.88243	33.7733		0.88219	19.235
0.88695	31.2467		0.88671	18.935
0.8915	31.5417		0.89126	19.215
0.89604	33.4317		0.8958	18.96
0.90059	32.365		0.90035	19.155
0.90513	31.7183		0.90489	18.655
0.9097	31.8383		0.90946	18.01
0.91425	32.585		0.91401	19.625
0.91879	32.995		0.91855	19.75
0.92332	31.3333		0.92308	19.275
0.92784	31.6783		0.9276	19.165
0.93236	32.83		0.93212	18.98
0.93688	31.7317		0.93664	19.655
0.94137	32.2567		0.94114	19.62
0.94585	32.26		0.94561	19.375
0.9504	30.7217		0.95016	19.005
0.95496	31.58		0.95472	19.375
0.95946	30.3517		0.95922	19.405
0.96396	33.375		0.96372	19.26
0.96843	31.6583		0.96819	18.6
0.97296	31.9383		0.97272	20.165
0.97749	30.8417		0.97725	19.94
0.982	31.03		0.98176	20.43
0.98653	31.3733		0.98629	19.87
0.99107	31.3617		0.99083	20.23
0.99562	31.4417		0.99538	19.42
1.00017	31.4767		0.99993	19.72
1.00472	30.965		1.00448	19.36
1.00925	32.4817		1.00901	19.79
1.01378	31.2917		1.01354	20.295
1.01832	30.3617		1.01808	19.525
1.02282	29.8817		1.02258	20.31
1.02732	31.2		1.02708	20.15
1.03182	31.28		1.03158	19.57
1.03632	30.3217		1.03608	20.265
1.04082	31.2		1.04058	19.805
1.04535	31.1067		1.04511	19.76
1.04989	30.8033		1.04965	20.62
1.05443	30.4083		1.05419	20
1.05896	29.9933		1.05872	20.21
1.06349	31.6033		1.06325	20.45
1.06803	30.745		1.06779	19.455
1.07254	30.1133		1.0723	19.58
1.07709	30.235		1.07685	20.31
1.08161	30.9383		1.08137	20.595
1.08616	30.655		1.08592	20.235
1.0907	31.0467		1.09046	19.85
1.09527	31.1433		1.09503	19.475
1.09979	30.3283		1.09955	20.975
1.10436	30.03		1.10412	20.605
1.10889	30.5217		1.10865	19.85
1.11342	30.565		1.11318	19.8
1.118	31.0367		1.11776	20.555
1.1225	29.9717		1.12226	20.46
1.12706	29.94		1.12682	20.83
1.13156	30.13		1.13132	21.24
1.13607	29.87		1.13583	20.1
1.14061	30.715		1.14037	20.27
1.14512	30.3367		1.14489	20.485
1.14971	29.7		1.14947	19.865
1.15421	28.435		1.15397	19.85
1.15879	30.4333		1.15855	20.64
1.16335	30.1117		1.16311	21.07
1.16789	29.87		1.16765	21.275
1.17246	28.9817		1.17222	21.19
1.17699	29.795		1.17675	21.55
1.18154	30.1917		1.1813	20.755
1.18611	30.5667		1.18587	20.705
1.19065	29.675		1.19041	19.83
1.19517	28.635		1.19493	21.14
1.19969	29.8733		1.19945	20.435
1.20421	30.2517		1.20397	20.005
1.20871	30.6217		1.20847	21.655
1.21321	30.4217		1.21297	21.205
1.21769	29.9083		1.21745	20.34
1.22218	29.2533		1.22194	20.47
1.22667	29.2133		1.22643	20.29
1.23121	29.425		1.23097	20.805
1.23571	29.78		1.23547	21.635
1.24021	28.0283		1.23997	21.23
1.24473	28.755		1.2445	21.17
1.24925	29.4917		1.24901	20.715
1.25375	29.1		1.25351	20.915
1.2583	29.2567		1.25806	21.43
1.26282	29.175		1.26258	20.355
1.26735	28.9333		1.26711	20.315
1.2719	28.1867		1.27166	20.715
1.27643	28.81		1.27619	21.785
1.28097	27.93		1.28073	21.235
1.28551	28.79		1.28527	20.46
1.29005	29.13		1.28981	20.635
1.29461	28.0667		1.29437	21.29
1.29912	28.2		1.29888	20.35
1.30369	29.4483		1.30345	21.805
1.30822	28.71		1.30798	21.02
1.31275	28.4617		1.31251	21.505
1.31727	29.3233		1.31704	21.28
1.32177	28.4467		1.32154	21.27
1.32627	27.9667		1.32604	21.135
1.3308	29.115		1.33056	20.74
1.33533	29.1233		1.33509	21.33
1.33991	28.5717		1.33967	21.4
1.34441	28.1833		1.34417	21.32
1.34893	28.9017		1.34869	20.29
1.35346	28.84		1.35322	21.595
1.35794	28.5417		1.3577	21.65
1.36244	28.1817		1.3622	21.49
1.36697	28.7517		1.36673	20.8
1.37154	28.1267		1.3713	20.71
1.37605	28.0983		1.37581	22.16
1.38061	28.48		1.38037	21.515
1.38516	28.315		1.38492	21.41
1.38965	28.1417		1.38941	21.85
1.39418	27.2633		1.39394	20.665
1.39868	28.3283		1.39844	20.835
1.40319	27.5067		1.40295	21.185
1.40777	28.365		1.40753	20.635
1.41227	28.07		1.41203	22.02
1.4168	27.465		1.41656	21.935
1.42132	28.3767		1.42108	21.8
1.42589	27.3083		1.42565	22.09
1.43041	27.9133		1.43017	21.48
1.43496	27.1117		1.43472	21.475
1.43947	28.5433		1.43923	20.795
1.44404	28.0717		1.4438	21.995
1.44854	28.4633		1.4483	20.63
1.45309	27.5767		1.45285	21.37
1.45763	28.4083		1.4574	21.915
1.46218	27.1517		1.46194	22.065
1.46669	28.4433		1.46645	22.135
1.47123	27.0033		1.47099	20.485
1.47576	27.6317		1.47552	21.71
1.48029	27.7133		1.48005	21.72
1.48484	26.8017		1.4846	22.02
1.4894	27.06		1.48916	21.765
1.49391	26.7317		1.49367	22.065
1.49843	28.415		1.49819	22.155
1.50294	27.3133		1.5027	21.97
1.50748	28.615		1.50724	21.775
1.51202	27.505		1.51178	21.685
1.51655	27.08		1.51631	22.505
1.52108	27.2783		1.52084	21.49
1.52561	27.815		1.52537	22.19
1.53012	27.3683		1.52988	22.18
1.5347	26.4317		1.53446	22.39
1.5392	26.18		1.53896	22.59
1.54376	27.405		1.54352	22.055
1.5483	26.985		1.54806	21.615
1.55284	26.9017		1.5526	22.355
1.55736	27.2517		1.55712	21.965
1.56186	27.4633		1.56162	23.055
1.56638	27.2383		1.56614	22.605
1.57091	27.1867		1.57067	21.565
1.57541	27.8		1.57517	22.045
1.57992	27.0083		1.57968	21.94
1.58451	25.82		1.58427	22.07
1.58904	26.1517		1.5888	21.73
1.59359	26.04		1.59335	22.685
1.59809	26.0133		1.59785	21.53
1.60265	26.3367		1.60241	22.635
1.60715	26.7483		1.60691	22.375
1.61172	27.2933		1.61148	21.965
1.61626	27.3083		1.61602	21.84
1.62077	25.7517		1.62053	21.38
1.62534	26.2333		1.6251	21.59
1.62986	25.7733		1.62962	22.51
1.63438	26.5467		1.63414	21.41
1.63894	26.435		1.6387	21.29
1.64348	26.495		1.64324	21.865
1.64804	26.97		1.6478	22.28
1.65261	26.52		1.65237	22.065
1.65712	26.7817		1.65688	22.37
1.66163	25.5417		1.66139	21.78
1.66616	27.1567		1.66592	21.85
1.67069	25.7167		1.67045	22.45
1.67521	26.585		1.67498	21.495
1.67976	26.5333		1.67952	21.465
1.6843	25.5917		1.68406	22.515
1.6888	26.7		1.68856	22.555
1.69335	25.7767		1.69311	22.88
1.69787	25.04		1.69763	21.675
1.70238	25.6317		1.70214	22.385
1.70688	25.6167		1.70664	21.215
1.71137	26.4133		1.71113	22.105
1.71589	26.4133		1.71566	22.355
1.72048	24.5917		1.72024	21.9
1.72503	25.615		1.72479	23.03
1.72953	26.0283		1.72929	21.94
1.73407	25.8733		1.73383	22.18
1.7386	26.1883		1.73836	22.21
1.74316	25.135		1.74292	22.945
1.74771	26.295		1.74747	22.04
1.75228	25.1267		1.75204	22.015
1.75681	25.7617		1.75657	21.31
1.76137	25.605		1.76113	21.375
1.76588	26.2067		1.76564	22.17
1.77044	25.8067		1.7702	22.565
1.77494	25.805		1.7747	22.2
1.77945	24.78		1.77921	22.225
1.78399	24.3433		1.78375	22.12
1.78852	24.8883		1.78828	23.645
1.79303	26.255		1.79279	22.71
1.79755	24.3883		1.79731	21.835
1.80213	24.94		1.80189	22.825
1.80667	25.4033		1.80643	22.43
1.81119	25.6033		1.81095	22.035
1.81573	24.8067		1.81549	21.87
1.82026	24.8717		1.82002	22.725
1.82476	25.2483		1.82452	22.285
1.82928	25.29		1.82904	23.135
1.83377	25.3517		1.83353	22.165
1.8383	25.785		1.83806	23.22
1.84284	24.4883		1.8426	21.885
1.84739	25.5983		1.84715	22.2
1.85192	24.0517		1.85168	23.545
1.85643	24.8633		1.8562	22.44
1.861	25.4983		1.86077	22.69
1.86552	24.32		1.86528	22.585
1.87007	24.1417		1.86983	22.05
1.87461	23.59		1.87437	23.235
1.87913	24.6967		1.87889	22.875
1.88364	25.095		1.8834	21.985
1.88814	23.89		1.8879	22.62
1.89266	25.5217		1.89242	22.915
1.89721	23.5383		1.89697	21.335
1.90174	24.2733		1.9015	21.9
1.90627	24.4533		1.90603	22.23
1.91077	24.7967		1.91053	22.945
1.91527	23.8883		1.91503	22.28
1.91982	23.0083		1.91958	22.485
1.92436	25.235		1.92412	22.405
1.92886	25.5267		1.92862	22.07
1.93339	24.1633		1.93315	22.495
1.93792	24.7283		1.93768	22.605
1.94242	25.0617		1.94218	22.575
1.94692	24.0617		1.94668	23.47
1.95145	24.225		1.95121	22.15
1.95597	24.7717		1.95573	22.33
1.9605	24.425		1.96026	22.88
1.96509	24.3183		1.96485	23.33
1.96964	24.465		1.9694	22.53
1.97417	25.0517		1.97393	22.365
1.97871	24.105		1.97847	22.655
1.98328	24.4033		1.98304	21.825
1.98783	25.2117		1.9876	22.31
1.99238	24.88		1.99214	22.23
1.9969	24.79		1.99666	22.495
2.00145	24.9467		2.00121	23.06
2.00599	24.8033		2.00575	22.9
2.01052	23.8067		2.01028	21.605
2.01506	23.62		2.01482	23.02
2.01954	25.6217		2.0193	22.175
2.02406	24.6617		2.02382	22.47
2.02859	24.6567		2.02835	22.275
2.03311	23.35		2.03287	22.47
2.03765	24.11		2.03742	22.185
2.0422	23.7483		2.04196	22.43
2.04672	23.6133		2.04648	22.85
2.05126	24.675		2.05103	22.87
2.05578	23.745		2.05554	22.065
2.06032	23.8633		2.06008	23.805
2.06483	25.01		2.06459	22.625
2.06936	24.4517		2.06912	22.515
2.07386	23.4967		2.07362	22.86
2.07839	23.4083		2.07815	23.26
2.08289	23.6333		2.08265	21.895
2.08742	23.4967		2.08718	22.285
2.09194	23.675		2.09171	23.02
2.09647	23.495		2.09623	22.52
2.10104	24.075		2.1008	21.525
2.10557	23.7817		2.10533	22.38
2.11007	23.68		2.10983	22.325
2.11458	22.735		2.11434	22.22
2.11907	23.7567		2.11883	22.04
2.12357	23.7033		2.12333	23.615
2.1281	22.545		2.12786	23.67
2.13265	23.9433		2.13241	22.475
2.13714	23.44		2.1369	22.205
2.14169	24.2733		2.14145	22.93
2.14625	23.18		2.14601	23.265
2.15079	24.4233		2.15055	23.395
2.15537	23.78		2.15513	22.865
2.15993	23.7883		2.15969	22.36
2.1645	23.995		2.16426	22.225
2.169	23.0317		2.16876	22.51
2.1735	23.0217		2.17326	23.015
2.17808	22.4317		2.17784	23.185
2.1826	23.4183		2.18236	22.61
2.18712	22.175		2.18688	21.87
2.19167	23.3233		2.19143	22.735
2.19622	23.0467		2.19598	22.72
2.20075	22.6533		2.20051	22.69
2.20528	23.4183		2.20504	22.655
2.20981	23.1067		2.20957	22.48
2.21432	22.6667		2.21408	22.07
2.21889	23.755		2.21865	23.19
2.22342	22.185		2.22318	23.41
2.22798	23.815		2.22775	21.72
2.23257	23.1783		2.23233	22.36
2.23708	24.0383		2.23684	23.095
2.24162	24.1233		2.24138	22.31
2.24615	22.385		2.24591	23.375
2.25068	22.9167		2.25044	23.8
2.25521	22.675		2.25497	24.535
2.25973	21.8833		2.25949	23.275
2.26425	23.335		2.26401	23.04
2.26878	23.5933		2.26854	22.845
2.27332	22.64		2.27308	22.96
2.27784	23.4083		2.27761	22.225
2.28234	22.7567		2.2821	22.835
2.28684	23.0567		2.2866	22.72
2.29134	22.7767		2.2911	22.855
2.29586	22.6367		2.29562	22.355
2.30043	22.4433		2.30019	22.585
2.30494	22.805		2.3047	23.04
2.30946	23.6033		2.30922	22.255
2.31394	22.955		2.3137	22.29
2.31847	22.4667		2.31823	22.79
2.32302	23.7683		2.32279	23.685
2.32755	21.82		2.32731	22.085
2.33209	22.2433		2.33185	22.525
2.33662	22.8067		2.33638	22.75
2.34118	23.0917		2.34094	23.83
2.34568	22.2267		2.34544	22.9
2.35023	23.4167		2.34999	22.72
2.35476	23.165		2.35452	22.695
2.35926	21.7183		2.35902	22.775
2.36377	23.8167		2.36353	22.1
2.36829	22.6333		2.36805	23.535
2.3728	22.7417		2.37256	22.89
2.37733	23.3083		2.37709	22.125
2.38187	22.3083		2.38163	24.185
2.38637	22.8483		2.38613	23.66
2.39089	22.8017		2.39065	23.35
2.39546	22.9467		2.39522	23.195
2.40001	22.0783		2.39977	23.095
2.40454	22.48		2.4043	23.06
2.40905	23.1133		2.40881	23.475
2.41359	23.2383		2.41335	23.54
2.41813	22.5567		2.4179	22.43
2.42268	23.195		2.42244	23.045
2.42725	22.0333		2.42701	22.395
2.43183	21.56		2.43159	23.08
2.43639	21.9917		2.43615	23.46
2.44093	21.67		2.44069	22.07
2.44543	21.815		2.44519	23.84
2.44995	22.355		2.44971	22.715
2.45449	22.6667		2.45426	23.635
2.45901	21.5867		2.45877	23.05
2.46349	22.1467		2.46326	23.745
2.46802	21.7483		2.46778	22.955
2.47255	22.0117		2.47231	23.665
2.47711	21.7983		2.47687	22.54
2.48161	22.0717		2.48137	23.2
2.48613	21.3433		2.48589	22.445
2.49061	22.9717		2.49037	22.455
2.49515	21.4833		2.49491	22.765
2.4997	21.3633		2.49946	22.48
2.50423	21.97		2.50399	23.75
2.5088	21.945		2.50856	23.96
2.5133	21.8183		2.51306	23.445
2.51786	21.4483		2.51762	22.675
2.52238	21.9917		2.52214	22.885
2.52691	21.645		2.52667	22.26
2.53144	22.7233		2.5312	23.365
2.53595	21.6067		2.53571	22.575
2.54048	21.52		2.54024	22.37
2.54498	21.7317		2.54474	23.185
2.54952	22.44		2.54928	23.43
2.55405	21.72		2.55381	22.955
2.55856	21.935		2.55832	22.935
2.56312	21.4117		2.56288	21.985
2.56767	22.765		2.56743	23.095
2.57219	22.4533		2.57195	24.04
2.57673	21.8183		2.57649	22.365
2.58127	23.0167		2.58103	23.31
2.58584	21.1067		2.5856	22.655
2.59038	22.5233		2.59014	22.65
2.59491	21.7567		2.59467	22.26
2.59947	21.9333		2.59923	22.945
2.60401	22.1633		2.60377	23.885
2.60851	21.7617		2.60827	22.845
2.61302	21.4517		2.61278	22.955
2.61753	20.975		2.6173	22.645
2.62212	21.0417		2.62188	23.525
2.62664	21.85		2.62641	23.95
2.6312	21.4067		2.63096	23.24
2.63573	22.66		2.63549	22.055
2.64027	21.8983		2.64003	22.565
2.64478	22.9533		2.64454	23
2.6493	22.0583		2.64906	23.985
2.6538	21.5433		2.65356	22.49
2.65832	21.7083		2.65809	23.295
2.66288	21.6383		2.66264	23.715
2.66748	22.0433		2.66724	22.635
2.67201	21.8617		2.67177	24.075
2.67654	22.11		2.6763	22.54
2.68102	21.22		2.68078	24.86
2.68559	22.3733		2.68535	22.5
2.69009	21.185		2.68985	22.59
2.69462	21.26		2.69438	24.11
2.69915	21.065		2.69891	23.08
2.70367	21.77		2.70343	22.85
2.70817	21.68		2.70793	23.085
2.7127	21.2983		2.71246	23.545
2.71725	21.1933		2.71701	21.845
2.72179	21.2317		2.72155	22.805
2.72631	21.495		2.72607	22.715
2.73083	21.0917		2.73059	22.305
2.73537	21.78		2.73513	23.085
2.7399	20.7417		2.73966	22.875
2.74447	19.9783		2.74423	22.59
2.74897	21.9667		2.74873	21.875
2.75349	20.8417		2.75326	23.025
2.75801	20.75		2.75777	22.505
2.76254	21.4917		2.7623	23.025
2.76709	21.3083		2.76685	22.795
2.77161	20.705		2.77137	23.25
2.77613	20.0933		2.77589	22.95
2.78063	21.565		2.78039	23.365
2.7852	21.24		2.78496	23.47
2.78974	20.47		2.78951	22.32
2.79433	22.2467		2.79409	23.035
2.79883	20.9517		2.79859	22.005
2.80336	20.6233		2.80312	22.305
2.80788	21.5117		2.80764	22.975
2.81237	20.8233		2.81213	22.705
2.81687	20.8733		2.81663	22.66
2.82137	20.8383		2.82113	23.315
2.82587	21.1317		2.82563	21.69
2.83038	20.57		2.83014	22.965
2.83498	19.8267		2.83474	23.03
2.83951	20.0933		2.83927	22.98
2.84405	21.0983		2.84381	23.84
2.84857	19.8833		2.84833	23.575
2.85311	20.6517		2.85287	22.945
2.85764	21.115		2.8574	23.33
2.86219	20.1117		2.86195	22.295
2.86675	21.3283		2.86651	23.305
2.87125	20.35		2.87101	22.875
2.87577	21.555		2.87553	23.7
2.88036	20.845		2.88012	22.235
2.8849	21.115		2.88466	23.805
2.88948	21.13		2.88924	23.74
2.89402	20.4333		2.89378	23.61
2.89855	21.29		2.89831	22.81
2.90308	21.1033		2.90284	22.665
2.90762	20.645		2.90738	22.94
2.91218	20.475		2.91194	22.475
2.91673	20.7733		2.91649	22.89
2.92131	21.19		2.92108	23.22
2.92587	20.2283		2.92563	23.03
2.9304	20.6083		2.93016	23.81
2.93495	20.205		2.93471	22.135
2.93947	21.2717		2.93923	21.87
2.94399	20.29		2.94376	22.65
2.94852	21.3717		2.94828	22.615
2.95305	19.0317		2.95281	23.235
2.95752	19.4833		2.95728	22.985
2.96199	20.2367		2.96175	22.445
2.96654	20.7617		2.9663	22.925
2.97108	21.8967		2.97084	22.925
2.97561	20.1583		2.97537	22.925
2.98011	21.2667		2.97987	23.16
2.98461	19.8583		2.98437	23.385
2.98909	20.72		2.98885	23.335
2.99362	20.9017		2.99338	24.185
2.99817	19.61		2.99793	23.7
3.0027	19.4683		3.00246	23.17
3.0072	19.9817		3.00696	21.965
3.0117	20.605		3.01146	22.79
3.01623	20.2217		3.01599	22.695
3.02073	21.5067		3.02049	22.29
3.02527	20.875		3.02503	23.115
3.02983	20.2817		3.02959	24.005
3.03438	20.8117		3.03414	21.975
3.03894	20.3467		3.0387	22.425
3.04348	20.8133		3.04324	23.39
3.04802	20.8533		3.04778	23.175
3.05256	20.3617		3.05232	22.55
3.05708	20.2883		3.05684	22.765
3.06156	20.1067		3.06132	23.16
3.06606	19.9817		3.06582	23.53
3.07062	19.6533		3.07038	22.685
3.0752	20.2167		3.07496	23.1
3.07973	20.7967		3.07949	23.745
3.08426	20.6117		3.08402	23.23
3.0888	20.2		3.08856	23.07
3.09334	19.8033		3.0931	23.345
3.09787	18.5633		3.09763	23.88
3.10241	19.2633		3.10217	23.53
3.10695	19.875		3.10671	23.145
3.11152	20.6417		3.11128	22.935
3.11605	20.07		3.11581	24.1
3.12059	19.665		3.12035	23.79
3.12507	19.985		3.12484	23.205
3.12959	20.3383		3.12935	23.085
3.1341	20.5033		3.13387	22.525
3.1386	20.3417		3.13836	22.485
3.14314	20.2483		3.14291	22.96
3.14762	19.0317		3.14738	23.16
3.15214	19.9583		3.1519	22.77
3.15664	20.715		3.1564	23.455
3.16114	20.3117		3.16091	22.265
3.16564	18.6417		3.1654	21.965
3.17017	19.6583		3.16993	22.595
3.17476	19.5933		3.17452	22.03
3.17927	19.7017		3.17903	22.215
3.1838	20.185		3.18356	22.86
3.18834	20.115		3.1881	22.635
3.19289	18.705		3.19265	23.085
3.19742	19.9633		3.19718	22.735
3.20195	19.8467		3.20171	23.48
3.20651	19.905		3.20627	22.535
3.21106	20.0617		3.21082	22.465
3.21562	20.3883		3.21538	22.855
3.22017	19.66		3.21993	23.145
3.22474	20.25		3.2245	22.555
3.22928	19.5783		3.22904	22.895
3.23385	20.92		3.23361	21.605
3.23839	20.2433		3.23815	23.15
3.24292	20.11		3.24268	22.81
3.24746	19.7583		3.24722	23.145
3.25201	19.505		3.25177	23.435
3.25655	20.7567		3.25631	22.3
3.26112	20.5917		3.26088	22.68
3.26566	18.7117		3.26542	22.855
3.27021	19.6317		3.26997	23.255
3.27476	19.6817		3.27452	22.9
3.2793	19.5167		3.27906	23.855
3.28384	19.6067		3.2836	22.515
3.28837	19.54		3.28813	22.555
3.29289	19.905		3.29265	24.105
3.29745	18.7583		3.29721	22.665
3.30202	19.9083		3.30178	22.45
3.30654	19.9267		3.30631	23.395
3.31106	20.085		3.31082	23.38
3.31559	19.9583		3.31535	22.105
3.32011	19.77		3.31987	22.445
3.32463	19.5083		3.32439	22.275
3.32918	19.0417		3.32894	22.45
3.33371	19.36		3.33347	22.965
3.33818	19.62		3.33794	22.235
3.34271	19.4917		3.34247	22.65
3.34727	19.2867		3.34703	22.76
3.35179	19.3167		3.35155	22.915
3.35634	19.5283		3.3561	21.8
3.36084	20.1183		3.3606	22.095
3.36535	19.6283		3.36511	22.965
3.36986	19.3067		3.36962	23.15
3.37439	19.5167		3.37415	22.455
3.37892	19.915		3.37868	23.555
3.38346	19.3717		3.38322	23.48
3.388	19.5683		3.38776	23.285
3.39259	19.175		3.39235	22.645
3.39716	19.24		3.39692	23.325
3.4017	18.8767		3.40146	22.315
3.40625	19.5917		3.40601	21.43
3.41079	19.8817		3.41055	23.01
3.41532	19.455		3.41508	22.63
3.41985	18.7583		3.41961	23.1
3.42439	19.335		3.42415	22.28
3.42893	19.4917		3.42869	22.43
3.43349	20.14		3.43325	22.325
3.43802	19.905		3.43778	22.655
3.44256	19.805		3.44232	22.43
3.44714	19.6883		3.4469	21.98
3.45168	19.0317		3.45144	23.08
3.45622	19.01		3.45598	23.08
3.46078	19.6817		3.46054	22.19
3.46535	19.8817		3.46511	22.905
3.46989	19.385		3.46965	22.46
3.4744	18.6733		3.47417	23.2
3.47895	19.1333		3.47871	22.63
3.48347	18.1717		3.48323	22.685
3.48797	19.6817		3.48773	22.54
3.49251	18.2033		3.49228	21.44
3.497	18.0333		3.49676	22.58
3.5015	19.5367		3.50126	23.02
3.50606	19.72		3.50582	21.945
3.5106	19.6467		3.51036	23.125
3.5151	19.9617		3.51486	22.91
3.5196	18.6733		3.51936	21.39
3.5241	19.1317		3.52386	22.56
3.5286	18.8933		3.52836	23.06
3.5331	18.525		3.53286	23.54
3.5376	19.7733		3.53736	22.145
3.5421	18.74		3.54186	23.38
3.54662	19.1983		3.54638	22.105
3.55112	17.535		3.55088	23.295
3.55562	17.8533		3.55538	22.44
3.56015	19.4217		3.55991	22.99
3.56468	18.465		3.56444	22.785
3.56924	19.4833		3.569	22.79
3.57406	18.4583		3.57382	22.785
3.5786	18.3267		3.57836	22.005
3.58311	19.44		3.58287	23.21
3.58764	18.2967		3.5874	22.14
3.59218	18.9117		3.59194	22.945
3.59671	18.9783		3.59647	23.28
3.60128	18.4317		3.60104	23.07
3.60582	18.7633		3.60558	23.025
3.61033	19.31		3.61009	22.17
3.61486	18.9083		3.61462	23.4
3.61944	18.57		3.6192	23.2
3.624	19.6817		3.62376	23.005
3.62851	19.0283		3.62827	22.48
3.63306	18.96		3.63282	22.665
3.6376	19.185		3.63736	22.735
3.64214	19.2183		3.6419	22.75
3.64668	19.205		3.64644	22.94
3.65119	18.9983		3.65095	22.995
3.65576	19.5133		3.65552	23.365
3.66035	18.8917		3.66011	21.845
3.66491	19.425		3.66468	22.785
3.66946	18.3117		3.66922	22.34
3.67394	18.9133		3.6737	24.03
3.67848	18.8183		3.67824	23.05
3.68302	18.79		3.68279	22.47
3.68755	18.8133		3.68731	22.935
3.69205	18.7133		3.69181	22.425
3.69655	18.9617		3.69631	24.02
3.70105	17.3183		3.70081	22.33
3.70555	18.9067		3.70531	22.83
3.71012	19.47		3.70988	23.48
3.71464	18.9433		3.7144	22.805
3.71916	17.8617		3.71892	22.165
3.72372	19.105		3.72348	21.73
3.7283	18.9017		3.72806	22.865
3.7328	18.795		3.73256	23.21
3.73729	18.6117		3.73705	23.11
3.74183	19.8533		3.74159	21.95
3.74639	18.5067		3.74615	22.35
3.7509	18.4767		3.75066	21.865
3.7554	18.5483		3.75516	23.48
3.7599	18.7317		3.75966	22.36
3.76446	19.1017		3.76422	22.615
3.76898	17.8267		3.76874	23.285
3.77354	18.94		3.7733	22.055
3.77807	19.505		3.77783	22.745
3.78259	18.3667		3.78235	22.99
3.78709	17.8267		3.78685	23.64
3.79161	18.06		3.79137	22.515
3.79615	18.9767		3.79591	22.2
3.80071	18.6		3.80047	22.1
3.80525	18.6083		3.80501	22.45
3.80975	18.6833		3.80951	22.5
3.81427	19.44		3.81403	22.43
3.81879	17.8933		3.81855	22.38
3.82332	18.2617		3.82308	22.055
3.82784	18.9333		3.8276	22.2
3.83236	18.8683		3.83212	22.47
3.8369	18.7833		3.83666	23.335
3.84144	17.8683		3.8412	22.515
3.84599	17.595		3.84576	22.145
3.85054	17.7433		3.8503	22.82
3.85506	17.9183		3.85482	23.23
3.85954	19.2283		3.8593	23.145
3.86404	18.8383		3.8638	23.605
3.86861	17.4583		3.86837	22.325
3.87315	19.6317		3.87291	22.735
3.87767	18.605		3.87744	22.74
3.8822	18.5233		3.88196	22.62
3.8867	17.9083		3.88646	22.11
3.8912	17.7433		3.89096	22.775
3.89572	18.61		3.89548	22.93
3.90026	18.03		3.90002	22.715
3.90477	18.31		3.90453	22.765
3.90929	18.26		3.90905	23
3.91381	18.8967		3.91357	22.805
3.91837	18.1767		3.91813	21.995
3.92287	18.29		3.92263	22.82
3.92747	18.8767		3.92723	22.445
3.93201	18.7683		3.93177	22.07
3.93658	17.71		3.93634	22.305
3.94117	18.7433		3.94093	22.645
3.9457	18.2517		3.94546	23.005
3.95024	17.9383		3.95	23.135
3.95479	19.03		3.95455	22.805
3.95933	17.905		3.95909	22.295
3.96388	19.5783		3.96364	22.945
3.96841	17.6133		3.96817	22.485
3.97297	17.9567		3.97273	21.73
3.97754	17.6217		3.9773	22.82
3.98205	18.0467		3.98181	22.4
3.98659	17.5383		3.98635	22.525
3.99112	18.1433		3.99088	21.67
3.99569	17.985		3.99545	23.26
4.00023	17.825		3.99999	21.635
4.00473	17.9417		4.00449	22.66
4.00924	18.5233		4.009	22.815
4.01378	18.3333		4.01355	22.545
4.01833	18.3517		4.01809	23.325
4.02285	18.2917		4.02261	22.035
4.02739	17.5667		4.02716	23.085
4.03195	18.4183		4.03171	22.44
4.03644	18.1617		4.0362	21.565
4.04094	17.86		4.0407	22.1
4.04549	18.7917		4.04525	22.415
4.04999	17.905		4.04975	22.495
4.05449	17.5083		4.05425	22.455
4.05903	17.485		4.05879	22.375
4.06355	18.2833		4.06331	21.9
4.06806	17.5883		4.06782	22.87
4.07259	17.585		4.07235	22.735
4.07706	18.1417		4.07682	23.3
4.08156	17.6533		4.08132	21.73
4.08605	17.5617		4.08581	22.205
4.09055	17.67		4.09031	21.655
4.09509	18.7567		4.09485	22.405
4.09962	18.1633		4.09938	22.435
4.10412	17.3167		4.10388	22.375
4.10864	17.9617		4.1084	22.175
4.1132	18.045		4.11296	21.5
4.1177	19.1		4.11746	22.94
4.12226	18.065		4.12202	22.34
4.12677	17.8183		4.12653	23.155
4.13128	17.9067		4.13104	22.91
4.13581	16.9967		4.13557	22.365
4.14038	18.3717		4.14014	22.64
4.14489	18.1317		4.14465	22.805
4.14941	18.425		4.14917	22.13
4.15396	17.7433		4.15372	22.565
4.15848	16.9417		4.15824	22.825
4.16301	17.395		4.16277	22.375
4.16753	18.0117		4.16729	22.695
4.17209	16.95		4.17185	21.72
4.17662	17.8417		4.17638	22.57
4.18114	17.9233		4.1809	23.005
4.18567	16.6483		4.18543	22.13
4.19023	17.5117		4.18999	22.75
4.19478	17.6767		4.19454	22.82
4.19932	17.0167		4.19908	22.62
4.20386	18.5633		4.20362	22.64
4.20843	17.8867		4.20819	22.645
4.21298	17.8233		4.21274	23.105
4.2175	18.0017		4.21726	22.215
4.22203	15.99		4.22179	23.115
4.22657	17.0233		4.22633	21.935
4.23113	17.1267		4.23089	22.955
4.23566	17.7767		4.23542	22.185
4.24018	17.995		4.23994	22.32
4.24468	17.5483		4.24444	22.42
4.24918	17.985		4.24894	21.735
4.25377	17.255		4.25353	23.185
4.25828	17.86		4.25804	22.515
4.26286	17.8133		4.26262	22.28
4.26735	17.145		4.26711	21.815
4.27188	16.8317		4.27164	22.065
4.27643	17.3917		4.27619	22.485
4.28097	18		4.28073	23.075
4.28547	17.69		4.28523	22.44
4.29003	17.71		4.28979	22.275
4.29456	17.6633		4.29432	21.97
4.29911	18.1683		4.29887	22.595
4.30363	16.785		4.30339	22.14
4.30818	17.3633		4.30794	22.27
4.31268	17.845		4.31244	21.985
4.31722	17.4417		4.31698	22.435
4.32178	17.555		4.32154	22.86
4.32628	17.5083		4.32604	21.95
4.33077	17.2033		4.33053	22.49
4.33532	17.215		4.33508	22.16
4.33985	16.9833		4.33961	23.075
4.34442	17.7167		4.34418	22.565
4.34893	17.1733		4.34869	23
4.35347	17.7433		4.35323	21.955
4.358	17.2317		4.35776	22.32
4.36252	17.2533		4.36228	21.92
4.36706	16.5433		4.36682	22.245
4.37158	17.0983		4.37135	22.875
4.37611	16.9317		4.37587	22.99
4.38067	17.4033		4.38043	22.23
4.38525	16.9183		4.38501	22.38
4.38981	18.055		4.38957	21.82
4.39436	17.5917		4.39412	21.58
4.39888	16.795		4.39864	22.33
4.40344	17.3533		4.40321	23.165
4.40797	18.8033		4.40773	22.085
4.41247	17.6767		4.41223	23.155
4.41706	17.2133		4.41682	22.1
4.42158	17.5517		4.42134	23.07
4.42611	17.6567		4.42587	21.985
4.43062	17.1783		4.43039	22.475
4.43512	16.9717		4.43489	22.92
4.43965	17.66		4.43941	21.705
4.44422	17.13		4.44398	22.31
4.44874	17.4267		4.4485	22.425
4.45326	17.6667		4.45302	21.98
4.45776	17.0783		4.45752	22.32
4.46228	16.8183		4.46204	23.185
4.46682	17.5267		4.46658	21.75
4.47136	16.8817		4.47112	21.575
4.47586	17.005		4.47562	21.91
4.4804	17.505		4.48016	21.975
4.48496	17.7533		4.48472	22.57
4.48949	16.8733		4.48925	21.355
4.49399	17.4833		4.49375	22.245
4.49849	17.97		4.49825	21.81
4.50299	17.2933		4.50275	22.67
4.50751	16.8467		4.50727	22.16
4.5121	17.3133		4.51186	21.255
4.5166	17.0567		4.51636	22.845
4.52114	17.3183		4.5209	22.5
4.52568	17.1283		4.52544	21.885
4.53022	17.3883		4.52998	22.005
4.53478	16.83		4.53454	22.515
4.53929	18.07		4.53905	21.82
4.54388	16.9267		4.54364	21.32
4.54841	17.2067		4.54817	22.345
4.55292	17.5917		4.55268	22.505
4.55747	17.4183		4.55723	22.435
4.562	16.6583		4.56176	22.605
4.56654	17.5633		4.5663	21.225
4.57108	17.18		4.57085	22.86
4.57561	16.7867		4.57537	22.625
4.58018	16.985		4.57994	22.535
4.58474	17.5933		4.5845	22.02
4.58931	17.4083		4.58907	22.735
4.59378	17.7133		4.59354	23.115
4.59827	16.3967		4.59803	22.365
4.60279	16.6233		4.60255	22.035
4.60731	16.6717		4.60707	22.685
4.61181	16.62		4.61157	23.18
4.61633	17.4433		4.61609	23.2
4.62082	17.6967		4.62058	22.565
4.62531	17.0417		4.62507	21.455
4.62985	17.055		4.62961	22.83
4.6344	16.7483		4.63416	21.945
4.63893	16.9617		4.63869	21.935
4.64343	17.3467		4.64319	22.785
4.64796	16.4283		4.64772	22.145
4.65247	17.4367		4.65223	22.035
4.65699	16.88		4.65675	21.855
4.66154	17.0817		4.6613	21.88
4.6661	16.515		4.66586	22.755
4.67065	16.5867		4.67041	22.3
4.67519	17.5167		4.67495	22.155
4.67969	16.8783		4.67945	21.625
4.68424	16.21		4.684	21.875
4.68875	16.9833		4.68851	21.82
4.69328	17.1083		4.69304	22.87
4.70422	17.1767		4.70398	22.435
4.70872	17.0117		4.70848	22.335
4.71324	16.7867		4.713	22.14
4.71776	16.38		4.71752	22.38
4.72228	16.7833		4.72204	22.75
4.72682	16.945		4.72658	22.13
4.73133	16.2767		4.73109	21.81
4.73586	16.42		4.73562	21.87
4.74039	16.25		4.74015	21.77
4.74493	17.6633		4.74469	21.37
4.74947	16.8333		4.74923	22.89
4.75403	17.3117		4.75379	22.385
4.75858	17.7167		4.75834	21.6
4.76311	17.0983		4.76287	22.505
4.76768	17.3233		4.76744	22.175
4.77222	17.3883		4.77198	21.675
4.77676	16.67		4.77652	22.595
4.78126	16.875		4.78102	21.62
4.78582	17.0017		4.78558	22.135
4.79032	16.8983		4.79008	21.925
4.79483	17.1183		4.79459	22.275
4.79933	17.04		4.79909	22.99
4.80383	16.925		4.80359	22.065
4.80832	16.5317		4.80808	22.17
4.81283	17.0233		4.81259	22.65
4.81736	16.8283		4.81712	22.785
4.82186	18.0817		4.82162	21.505
4.82639	15.4367		4.82615	22.05
4.83091	16.7433		4.83067	22.515
4.83551	16.5333		4.83527	22.75
4.84007	16.7467		4.83983	22.34
4.84462	17.0233		4.84438	21.735
4.84915	16.4067		4.84891	22.88
4.8537	16.7167		4.85347	21.065
4.85823	17.455		4.85799	22.17
4.86275	16.5683		4.86251	22.13
4.86723	16.14		4.86699	23.085
4.87176	16.7517		4.87152	21.985
4.8763	16.0617		4.87606	22.005
4.88086	16.1733		4.88062	22.73
4.8854	16.4683		4.88516	21.61
4.88996	16.6117		4.88971	22.145
4.89452	16.1333		4.89429	21.56
4.89907	16.2467		4.89883	22.415
4.90362	16.0783		4.90338	22.25
4.90818	16.9233		4.90794	22.11
4.91273	16.2767		4.91249	21.955
4.91728	16.5483		4.91703	22.37
4.92179	16.6867		4.92155	22.87
4.92633	16.0617		4.92609	21.605
4.93087	16.5767		4.93063	21.975
4.93541	16.4033		4.93517	23.16
4.93994	16.355		4.9397	21.56
4.94451	16.795		4.94427	22.93
4.94904	16.9733		4.9488	22.125
4.95354	17.1133		4.9533	22.16
4.95806	16.3483		4.95783	23.105
4.96259	16.845		4.96235	22.145
4.96716	16.655		4.96692	22.395
4.97165	16.735		4.97141	22.6
4.97617	15.8		4.97594	21.71
4.9807	16.3533		4.98046	22.215
4.98526	16.3317		4.98502	22.34
4.9898	16.0733		4.98956	21.235
4.9943	15.8883		4.99406	21.695
4.99883	15.8717		4.99859	21.35
5.00338	16.2933		5.00314	21.805
5.00788	17.365		5.00764	22.785
5.01244	16.1067		5.0122	22.05
5.01694	16.6333		5.0167	21.67
5.02149	16.5133		5.02125	21.605
5.02605	16.4583		5.02581	21.465
5.03058	16.0567		5.03034	22.74
5.03512	16.995		5.03488	22.145
5.03966	17.005		5.03942	22.73
5.04422	16.97		5.04398	21.69
5.04877	15.975		5.04853	21.595
5.0533	16.3983		5.05306	22.705
5.05783	15.9767		5.05759	23.06
5.0624	15.2633		5.06216	20.685
5.06695	15.9433		5.06671	22.025
5.07154	15.8083		5.0713	21.45
5.07608	16.69		5.07584	21.89
5.08063	16.2283		5.08039	21.995
5.0852	16.4983		5.08496	21.3
5.08972	16.125		5.08948	22
5.09423	16.2183		5.09399	22.335
5.0988	15.7883		5.09856	22.265
5.10333	15.9483		5.10309	21.37
5.10788	15.39		5.10764	22.435
5.11244	17.0983		5.1122	21.835
5.11697	15.3567		5.11673	22.475
5.12149	16.1283		5.12125	22.34
5.12599	16.2833		5.12575	21.645
5.13054	16.7967		5.1303	21.265
5.13508	16.3083		5.13484	21.195
5.13962	16.9317		5.13938	21.665
5.14414	16.435		5.14391	22.085
5.14869	16.3		5.14845	23.125
5.15323	15.63		5.15299	21.525
5.1577	16.01		5.15746	22.235
5.1622	15.9217		5.16196	21.205
5.16671	17.365		5.16647	22.275
5.17121	16.0667		5.17097	21.465
5.17571	16.8567		5.17547	22.3
5.18021	16.4517		5.17997	22.055
5.18471	15.4283		5.18447	21.71
5.18921	15.7583		5.18897	21.705
5.19371	15.86		5.19347	22.185
5.19821	16.5533		5.19797	21.86
5.20271	17.115		5.20247	22.305
5.20721	15.6817		5.20697	21.34
5.21171	16.1		5.21147	21.145
5.21623	15.9617		5.21599	20.67
5.22081	15.965		5.22057	21.48
5.22534	16.5533		5.2251	22.235
5.22987	15.3867		5.22963	22.48
5.23441	16.2617		5.23417	22.825
5.23899	15.5933		5.23875	21.995
5.24355	16.0317		5.24331	21.76
5.24805	16.0883		5.24781	21.915
5.25255	15.5883		5.25231	21.48
5.25709	15.7567		5.25685	21.595
5.26163	17.07		5.26139	21.985
5.26621	16.2867		5.26597	21.775
5.27077	16.4667		5.27053	22.005
5.27531	15.2217		5.27507	21.595
5.27984	15.5367		5.2796	22.145
5.28437	15.3533		5.28413	22.285
5.28889	16.4617		5.28865	21.805
5.29349	15.3467		5.29325	22.05
5.29801	15.8983		5.29777	21.64
5.30252	15.8117		5.30228	21.735
5.30705	15.8817		5.30681	21.52
5.31155	16.585		5.31131	22.205
5.3161	15.3067		5.31586	21.63
5.32066	16.625		5.32042	22.15
5.32517	15.95		5.32493	21.565
5.3297	15.5617		5.32946	22.32
5.33423	16.2917		5.33399	21.625
5.33874	15.9617		5.3385	21.545
5.34329	15.975		5.34306	22.145
5.34777	16.535		5.34753	22.51
5.35229	16.1367		5.35206	21.065
5.35682	16.02		5.35658	21.635
5.36135	15.2483		5.36111	22.66
5.36593	15.3917		5.36569	22.055
5.37043	16.1917		5.37019	22.345
5.37493	15.89		5.37469	22.37
5.37949	16.1333		5.37925	21.17
5.38402	16		5.38378	23.005
5.38856	15.8533		5.38832	21.945
5.39307	15.685		5.39283	22.14
5.39763	15.7783		5.39739	21.275
5.40214	15.9783		5.4019	21.41
5.40667	16.2433		5.40643	21.77
5.41124	15.75		5.411	21.795
5.41579	16.1		5.41555	22.01
5.42029	15.65		5.42005	22.175
5.42484	15.7883		5.4246	21.92
5.42939	15.965		5.42915	21.69
5.43392	15.0567		5.43368	21.91
5.43845	15.3667		5.43821	21.75
5.44295	15.735		5.44271	21.725
5.44749	15.985		5.44725	22.28
5.45206	15.3017		5.45182	21.88
5.45661	16.3367		5.45637	22.65
5.46111	16.4883		5.46087	21.33
5.46564	16.26		5.4654	21.05
5.47018	15.955		5.46994	22.72
5.4747	15.575		5.47446	21.57
5.47924	15.6433		5.479	21.775
5.48375	16.7817		5.48351	22.345
5.48828	15.9783		5.48804	21.675
5.49278	15.065		5.49254	21.81
5.49731	16.2383		5.49707	21.475
5.50186	15.89		5.50162	21.87
5.50639	15.3483		5.50615	22.37
5.51089	16.3033		5.51065	22.235
5.51543	16.125		5.51519	21.685
5.51996	15.7017		5.51972	21.48
5.52449	15.235		5.52425	21.58
5.529	15.3067		5.52876	21.56
5.53353	15.855		5.53329	22.135
5.53803	15.165		5.53779	20.915
5.54253	15.7167		5.54229	22.19
5.54703	15.4083		5.54679	21.895
5.55153	16.7033		5.55129	22.26
5.55607	16.36		5.55583	21.71
5.5606	15.2767		5.56036	21.87
5.56511	15.6117		5.56487	22.545
5.56964	15.7683		5.5694	21.335
5.57412	15.6933		5.57388	21.09
5.57862	15.5767		5.57838	21.945
5.58321	14.8483		5.58297	21.535
5.58771	15.5883		5.58747	21.77
5.59222	15.0233		5.59198	21.05
5.59678	15.6583		5.59654	21.315
5.60131	15.9767		5.60107	21.2
5.60586	16.03		5.60562	20.94
5.61038	15.3333		5.61013	21.25
5.61489	14.79		5.61465	21.585
5.61943	15.4183		5.61919	21.28
5.62394	15.2883		5.6237	22.96
5.62849	15.2433		5.62825	21.07
5.63297	15.6983		5.63273	21.93
5.63756	16.1617		5.63732	21.775
5.64208	15.7617		5.64184	22.08
5.64664	15.0983		5.6464	20.85
5.65115	15.4217		5.65091	21.055
5.65568	15.535		5.65544	22.045
5.66021	14.6583		5.65997	21.03
5.66471	15.1767		5.66447	21.38
5.66925	15.665		5.66901	21.475
5.67382	15.93		5.67358	21.305
5.67836	14.8117		5.67812	21.665
5.68289	15.2617		5.68265	21.765
5.68744	15.6383		5.6872	21.77
5.69197	14.9067		5.69173	21.935
5.69651	15.03		5.69627	21.825
5.70105	15.4233		5.70081	22.415
5.70561	14.95		5.70537	21.155
5.71014	14.8067		5.7099	20.79
5.71468	14.93		5.71444	20.915
5.71918	14.695		5.71894	21.54
5.72371	15.4		5.72347	20.715
5.72822	15.39		5.72798	21.445
5.73273	15.3433		5.73249	20.7
5.73725	15.6183		5.73701	21.835
5.74175	16.5317		5.74151	21.7
5.74627	14.5867		5.74604	21.045
5.7508	15.715		5.75056	21.97
5.7553	15.28		5.75506	21.47
5.75983	15.2167		5.75959	21.285
5.76437	15.185		5.76413	22.13
5.76889	14.2567		5.76865	21.135
5.77339	15.675		5.77315	21.115
5.7779	14.955		5.77766	21.5
5.7825	15.805		5.78226	21.84
5.78704	15.1867		5.7868	22.075
5.79157	14.8283		5.79133	21.185
5.79612	15.0183		5.79588	21.445
5.80062	14.5767		5.80038	21.71
5.80518	16.04		5.80494	21.82
5.80971	15.155		5.80947	21.76
5.81423	15.26		5.81399	20.99
5.81879	15.23		5.81855	22.135
5.82334	14.93		5.8231	21.945
5.82787	14.8817		5.82763	21.825
5.83244	16.0167		5.8322	21.735
5.83697	15.25		5.83673	21.165
5.8415	14.3717		5.84126	21.085
5.84604	15.5467		5.8458	21.56
5.85061	15.1083		5.85037	20.72
5.85515	15.475		5.85491	21.61
5.85972	15.825		5.85948	21.58
5.86425	14.4533		5.86401	21.83
5.86879	14.785		5.86855	22.18
5.87336	15.24		5.87312	21.375
5.8779	14.5567		5.87766	21.23
5.88241	14.8267		5.88217	21.155
5.88697	14.535		5.88673	20.875
5.89152	15.8983		5.89128	20.56
5.89604	15.0417		5.8958	21.39
5.90055	14.69		5.90031	22.475
5.90505	14.9583		5.90481	21.355
5.90958	15.1917		5.90934	22.115
5.91408	15.1383		5.91384	20.985
5.92531	15.395		5.92507	21.03
5.9299	15.2567		5.92966	20.52
5.93445	14.815		5.93421	21.12
5.93898	14.3967		5.93874	21.35
5.94354	16.095		5.9433	22.055
5.94804	15.3		5.9478	22.04
5.95252	14.75		5.95228	21.575
5.95706	14.2433		5.95682	20.97
5.96156	15.46		5.96132	21.895
5.96611	14.8417		5.96587	21.875
5.97063	15.155		5.97039	21.325
5.97515	15.275		5.97491	21.405
5.9797	14.5233		5.97946	21.46
5.98423	14.8667		5.98399	21.595
5.98881	14.425		5.98857	21.81
5.99335	14.8367		5.99312	22.095
5.99788	14.7983		5.99764	20.845
6.0024	15.0667		6.00216	21.565
6.00692	15.475		6.00668	20.115
6.01147	14.575		6.01123	20.885
6.01598	14.9983		6.01574	21.935
6.02055	15.055		6.02031	21.395
6.02512	15.0133		6.02488	21.13
6.02967	14.9167		6.02943	21.225
6.03422	14.965		6.03398	22.17
6.03873	14.7233		6.03849	21.465
6.04326	16.455		6.04302	20.875
6.04781	15.67		6.04757	21.945
6.05234	14.7667		6.0521	20.26
6.05687	14.83		6.05663	21.735
6.06142	14.5767		6.06118	20.755
6.06595	15.41		6.06571	21.05
6.07047	14.8817		6.07023	22.09
6.07502	15.2367		6.07478	22.465
6.07955	14.7917		6.07931	20.49
6.08407	15.6867		6.08384	21.87
6.08862	14.42		6.08838	21.835
6.09314	15.4733		6.09291	21.28
6.09767	15.2117		6.09743	21.91
6.10223	15.0983		6.10199	20.685
6.10675	14.265		6.10652	20.52
6.11126	15.23		6.11102	21.105
6.11576	15.3567		6.11552	21.145
6.12026	14.9833		6.12002	21.71
6.12477	14.5483		6.12453	22.34
6.12935	14.2917		6.12911	21.85
6.13391	14.5983		6.13367	20.89
6.13839	15.4433		6.13815	21.595
6.14289	15.69		6.14265	21.32
6.14741	14.9983		6.14717	21.125
6.15194	15.0633		6.1517	20.85
6.15644	14.4		6.1562	21.2
6.16095	14.9533		6.16071	21.83
6.16549	15.1617		6.16525	21.24
6.17005	16.1017		6.16981	21.235
6.17459	15.1067		6.17435	21.52
6.17912	15.1867		6.17888	21.215
6.18366	14.4967		6.18342	20.555
6.18817	14.8967		6.18793	20.17
6.1927	14.4417		6.19246	21.55
6.19727	14.585		6.19703	20.62
6.20178	14.2717		6.20154	20.785
6.2063	15.1133		6.20606	20.67
6.21085	15.0133		6.21061	20.885
6.21537	14.9817		6.21513	21.26
6.21987	14.24		6.21963	21.78
6.22439	14.8333		6.22415	21.255
6.22894	14.605		6.2287	21.135
6.23348	15.2817		6.23324	21.13
6.23802	14.0467		6.23778	21.95
6.24256	14.315		6.24232	22.05
6.24712	14.925		6.24688	19.93
6.25168	14.105		6.25145	21.27
6.2562	14.9833		6.25596	22.43
6.26075	13.9183		6.26051	22.135
6.26527	14.8117		6.26503	21.56
6.26979	14.4267		6.26956	20.625
6.27434	14.445		6.2741	22.53
6.27886	15.8033		6.27862	20.735
6.28339	13.7367		6.28315	21.46
6.28793	14.4967		6.28769	20.075
6.29243	14.825		6.29219	21.885
6.29692	14.405		6.29668	21.42
6.30141	14.445		6.30117	21.505
6.30593	14.4067		6.30569	21.59
6.31046	14.72		6.31022	21.665
6.315	15.5417		6.31476	21.585
6.31956	13.9233		6.31932	21.315
6.32406	14.6083		6.32382	21.985
6.32856	14.9267		6.32832	21.135
6.33311	14.6233		6.33287	21.645
6.33767	14.5567		6.33743	22.015
6.3422	14.7883		6.34196	21.61
6.34673	14.36		6.34648	21.455
6.35125	14.285		6.35101	21.275
6.35581	14.4867		6.35557	21.565
6.36032	14.2483		6.36008	20.79
6.36485	14.6217		6.36461	21.26
6.36939	14.0183		6.36915	21.98
6.3739	14.7333		6.37367	21.005
6.37843	15.77		6.37819	21.64
6.38299	14.67		6.38275	21.895
6.38753	13.8783		6.38729	21.185
6.39209	14.1083		6.39185	21.435
6.39664	15.275		6.3964	20.85
6.40117	14.49		6.40093	21.6
6.40577	14.7217		6.40553	20.615
6.41031	15.0417		6.41007	21.395
6.41484	13.8267		6.4146	22.29
6.41935	14.445		6.41911	20.645
6.42389	14.2367		6.42365	21.595
6.42846	14.4017		6.42822	20.83
6.43299	14.7933		6.43275	20.71
6.43754	14.0133		6.4373	20.885
6.44207	13.6833		6.44183	21.87
6.44663	15.0033		6.44639	20.63
6.4512	14.0833		6.45096	21.16
6.45575	14.2733		6.45551	20.8
6.46031	14.575		6.46007	20.635
6.46481	14.3183		6.46457	20.29
6.46931	13.895		6.46907	21.795
6.47386	13.7783		6.47362	21.69
6.4784	13.73		6.47816	20.815
6.48294	15.0817		6.48271	20.855
6.48743	13.6983		6.48719	21.215
6.4919	13.65		6.49166	21.45
6.4964	13.89		6.49616	21.045
6.50093	13.7917		6.50069	21.085
6.50544	14.6883		6.50521	20.97
6.50999	14.475		6.50975	22.12
6.51454	14.7933		6.5143	21.815
6.51904	14.1183		6.5188	21.47
6.52354	12.97		6.5233	20.43
6.52805	14.4417		6.52782	21.62
6.53254	13.5017		6.5323	20.39
6.53704	14.4883		6.5368	21.455
6.5416	14.905		6.54136	21.335
6.54612	13.7383		6.54588	21.63
6.55068	14.5467		6.55044	20.305
6.55521	14.335		6.55497	21.18
6.55973	15.5117		6.5595	21.06
6.56428	15.19		6.56404	21.455
6.56878	14.3833		6.56854	20.615
6.57329	13.35		6.57305	20.975
6.57782	14.1333		6.57758	21.08
6.58236	14.7183		6.58212	21.11
6.5869	14.6867		6.58666	20.92
6.59144	13.7917		6.5912	21.455
6.59594	13.515		6.5957	21.21
6.60047	14.5617		6.60023	21.88
6.60506	14.885		6.60482	21.195
6.60958	14.225		6.60934	21.48
6.61414	14.0717		6.6139	20.59
6.61867	14.7683		6.61843	20.98
6.62319	14.2867		6.62295	21.17
6.62772	14.0983		6.62748	21.245
6.63223	13.5967		6.632	20.65
6.63678	13.6383		6.63654	21.935
6.64132	14.3483		6.64108	20.68
6.6459	14.4583		6.64566	20.865
6.65041	14.0183		6.65017	20.935
6.6549	14.2267		6.65466	20.88
6.65941	14.6267		6.65917	21.15
6.66397	14.835		6.66373	20.765
6.6685	13.66		6.66826	21.48
6.67302	14.4933		6.67279	21.51
6.67755	14.175		6.67731	21.23
6.68208	14.4667		6.68184	20.6
6.68659	14.0117		6.68635	20.72
6.69109	14.1567		6.69085	21.585
6.69559	14.3567		6.69535	20.875
6.70009	14.025		6.69985	21.94
6.70461	14.0967		6.70437	20.9
6.70914	14.41		6.7089	21.485
6.71373	13.4083		6.71349	21.075
6.71829	13.55		6.71805	20.955
6.72279	14.63		6.72255	21.27
6.72736	14.07		6.72712	21.275
6.73187	13.97		6.73163	21.05
6.73641	13.96		6.73617	21.165
6.74094	14.715		6.7407	21.59
6.74545	13.3733		6.74521	20.665
6.74998	15.1117		6.74974	21.975
6.75457	13.8633		6.75433	20.495
6.75912	13.9383		6.75888	20.95
6.76362	13.845		6.76338	20.69
6.76816	13.805		6.76792	20.79
6.77268	13.3617		6.77244	19.75
6.77719	14.2667		6.77695	20.785
6.78176	14.4783		6.78152	20.775
6.78625	14.9067		6.78601	21.235
6.79082	13.5233		6.79058	19.975
6.79537	14.73		6.79513	20.89
6.79989	13.7233		6.79965	21.19
6.80443	13.9967		6.80419	21.045
6.80895	14.18		6.80871	21.95
6.81348	13.8467		6.81324	21.2
6.81802	13.6517		6.81778	19.9
6.82257	14.365		6.82233	21.31
6.82713	14.6033		6.82689	21.27
6.83172	13.8333		6.83148	22.045
6.83626	15.2733		6.83602	21.045
6.84079	13.96		6.84055	21.115
6.84529	13.7917		6.84505	20.28
6.84979	14.3333		6.84955	21.555
6.85429	14.6483		6.85405	21.545
6.85881	13.6117		6.85858	20.72
6.8633	13.41		6.86306	21.01
6.86781	13.4617		6.86757	21.37
6.8723	13.915		6.87206	20.975
6.87684	13.3767		6.8766	20.775
6.88136	13.8683		6.88112	21.01
6.8859	14.545		6.88566	20.745
6.89044	14.305		6.8902	20.925
6.89498	14.2033		6.89474	20.81
6.89948	14.24		6.89924	20.805
6.90398	14.0283		6.90374	20.11
6.90849	13.925		6.90825	21.45
6.91302	13.5083		6.91278	20.325
6.91755	12.8867		6.91731	20.825
6.92209	13.8983		6.92185	20.815
6.92662	13.0333		6.92638	21.335
6.93109	13.5383		6.93085	20.225
6.93562	14.165		6.93538	20.615
6.94012	13.3883		6.93988	21.165
6.94465	14.3867		6.94441	20.77
6.94915	13.7117		6.94891	21.13
6.95366	14.0683		6.95342	20.705
6.95819	13.7783		6.95795	21.04
6.96273	13.555		6.96249	21.43
6.96724	13.8683		6.967	21.25
6.97177	14.0933		6.97153	21.26
6.97627	13.9167		6.97603	21.03
6.98081	13.29		6.98057	20.145
6.98536	13.05		6.98512	20.035
6.9899	13.465		6.98966	21.385
6.99444	14		6.9942	21.335
6.99897	13.9817		6.99873	21.27
7.00351	13.695		7.00327	21.34
7.00806	14.0233		7.00782	20.07
7.01262	13.5017		7.01238	20.535
7.01716	13.89		7.01692	20.195
7.02167	13.6667		7.02143	21.005
7.02614	14.1033		7.0259	22.1
7.03066	12.9817		7.03042	20.81
7.03521	14.2683		7.03497	20.14
7.0398	14.0433		7.03956	20.76
7.04432	13.1017		7.04409	20.555
7.04882	14.23		7.04859	20.44
7.05334	13.4367		7.0531	21.83
7.05787	13.3167		7.05763	20.26
7.06237	14.0733		7.06213	21.13
7.06688	14.14		7.06664	20.78
7.07139	13.845		7.07115	20.485
7.07589	13.445		7.07565	21.205
7.08041	13.5883		7.08017	20.81
7.08489	13.7217		7.08465	20.515
7.08941	13.3667		7.08917	20.235
7.09396	14.7217		7.09372	20.995
7.09849	13.8867		7.09825	21.01
7.10302	14.5933		7.10278	20.36
7.10759	13.2167		7.10735	20.835
7.11214	13.845		7.1119	20.865
7.11666	14.0683		7.11642	20.335
7.1212	13.265		7.12096	21.38
7.12571	14.1783		7.12547	20.845
7.1302	14.23		7.12996	21.425
7.13476	13.7383		7.13452	20.68
7.13932	13.7367		7.13908	20.685
7.14384	13.9717		7.1436	20.73
7.14838	14.8867		7.14814	20.415
7.15291	13.3967		7.15267	20.94
7.15742	13.5767		7.15718	21.49
7.16195	13.01		7.16171	20.065
7.16655	14.125		7.16631	20.445
7.17108	13.7617		7.17083	20.345
7.17562	13.655		7.17538	20.735
7.18016	13.9583		7.17992	21.22
7.1847	13.8283		7.18446	20.415
7.18924	14.5167		7.189	20.715
7.19378	14.2517		7.19354	20.76
7.19828	14.11		7.19804	20.595
7.20282	13.5633		7.20258	20.015
7.20739	14.1183		7.20715	21.01
7.21188	13.55		7.21164	21.125
7.21641	13.5333		7.21617	20.17
7.22096	14.3917		7.22072	20.73
7.22546	14.495		7.22522	20.71
7.22997	14.195		7.22974	21.195
7.23452	13.3567		7.23428	21.23
7.23907	13.1967		7.23883	20.905
7.24361	14.3533		7.24337	21.21
7.24814	13.48		7.2479	20.995
7.25265	13.4067		7.25242	21.08
7.25715	14.0683		7.25692	20
7.26163	14		7.26139	21.06
7.26616	13.7517		7.26592	20.605
7.2707	14.255		7.27046	21.065
7.27524	12.9533		7.275	20.675
7.27977	13.9467		7.27953	20.775
7.28429	13.6417		7.28405	20.59
7.28882	13.29		7.28858	20.475
7.29334	14.095		7.2931	21.07
7.29786	12.73		7.29762	20.74
7.30241	12.98		7.30217	20.85
7.30693	13.6067		7.30669	20.73
7.31149	13.6367		7.31125	20.59
7.31602	13.3933		7.31578	20.605
7.32057	13.9467		7.32033	20.93
7.32506	13.7383		7.32482	20.825
7.32959	13.5583		7.32935	20.53
7.33416	13.1833		7.33392	19.555
7.3387	13.4317		7.33846	20.315
7.34326	13.17		7.34302	20.66
7.34781	13.265		7.34757	20.75
7.35235	14.0583		7.35211	20.64
7.35689	14.4183		7.35665	20.14
7.36142	13.9783		7.36118	21.75
7.36596	13.5267		7.36572	20.22
7.37048	13.8183		7.37024	20.55
7.37504	13.565		7.37481	20.95
7.3796	14.0167		7.37936	21.52
7.38416	12.3383		7.38392	20.26
7.38866	13.3267		7.38842	20.74
7.3932	13.935		7.39296	20.805
7.3977	13.5033		7.39746	21.215
7.40222	13.765		7.40199	20.77
7.40678	13.4117		7.40654	21.005
7.41127	13.805		7.41103	20.915
7.41579	13.7067		7.41555	20.935
7.42031	13.5383		7.42007	20.07
7.42482	13.1667		7.42458	20.5
7.42935	13.29		7.42911	20.98
7.43388	13.0217		7.43364	20.725
7.43843	13.5483		7.4382	20.655
7.44299	13.56		7.44275	21.245
7.44757	13.1017		7.44733	21.405
7.4521	14.1333		7.45186	20.525
7.45663	12.7317		7.45639	20.18
7.46118	13.4633		7.46094	20.71
7.46574	13.9783		7.4655	21.835
7.47027	13.755		7.47003	21.175
7.47479	13.44		7.47455	19.995
7.47932	13.8517		7.47908	21.435
7.48382	13.675		7.48358	20.445
7.48838	13.2983		7.48814	20.145
7.49291	13.555		7.49267	20.37
7.49746	13.1417		7.49722	19.76
7.50202	13.6917		7.50178	20.72
7.50654	13.4583		7.5063	20.88
7.51106	13.5117		7.51082	20.875
7.51556	13.595		7.51532	20.7
7.52006	13.2817		7.51982	20.135
7.52459	13.395		7.52435	20.525
7.52913	13.1733		7.52889	20.955
7.53368	12.6667		7.53344	20.5
7.53824	13.825		7.538	21.215
7.54277	12.625		7.54253	20.43
7.54729	13.0967		7.54705	21.14
7.55183	13.3467		7.5516	20.925
7.5564	12.7017		7.55616	20.36
7.56093	13.975		7.56069	20.75
7.56543	13.2467		7.56519	20.69
7.56996	13.7		7.56972	21.16
7.57447	13.0117		7.57423	20.65
7.57903	13.73		7.57879	20.05
7.58356	13.505		7.58332	21.08
7.58808	13.4783		7.58784	20.39
7.5926	13.3733		7.59236	21.38
7.59711	13.2433		7.59687	21.235
7.60168	13.1517		7.60144	20.175
7.60624	13.4433		7.606	20.765
7.61079	12.9217		7.61055	19.505
7.61532	14.0533		7.61508	20.485
7.61985	13.5883		7.61961	20.19
7.62435	12.9667		7.62411	19.98
7.62885	12.9067		7.62861	20.3
7.63339	13.8367		7.63315	20.335
7.63792	13.295		7.63768	21.49
7.64242	12.4717		7.64218	20.87
7.64697	13.0517		7.64673	21.195
7.65151	13.56		7.65127	20.55
7.65604	12.925		7.6558	20.235
7.66055	13.3367		7.66031	20.575
7.66508	13.4367		7.66484	20.455
7.66961	13.4283		7.66937	20.46
7.67414	12.4933		7.6739	21.235
7.67871	13.3867		7.67847	20.29
7.68322	13.6883		7.68298	19.845
7.68778	13.555		7.68754	19.6
7.69233	13.0617		7.69209	20.58
7.69687	12.425		7.69663	20.39
7.70142	13.64		7.70118	20.495
7.70597	13.2683		7.70573	20.545
7.71053	13.1417		7.71029	20.62
7.71506	13.2767		7.71482	20.645
7.71959	14.105		7.71935	20.975
7.7241	13.1933		7.72386	21.015
7.72861	13.14		7.72837	19.915
7.73317	12.2267		7.73293	20.345
7.73768	13.1267		7.73744	20.67
7.74218	13.355		7.74194	20.34
7.7467	13.635		7.74646	20.3
7.75125	13.8817		7.75101	20.555
7.75576	13.625		7.75552	21.03
7.76029	13.6517		7.76005	20.755
7.76483	13.5233		7.76459	20.94
7.76932	13.28		7.76908	20.83
7.77386	13.2583		7.77362	20.285
7.77836	13.0883		7.77812	19.69
7.78287	12.9483		7.78264	21.085
7.78742	13.085		7.78718	20.075
7.79197	12.6467		7.79173	21.125
7.79653	12.325		7.79629	19.345
7.80107	12.7933		7.80083	20.25
7.80557	13.0033		7.80533	20.045
7.81007	13.525		7.80983	20.845
7.81454	13.2667		7.8143	20.98
7.81907	13.63		7.81883	21.055
7.8236	13.93		7.82336	20.85
7.8281	13.0717		7.82786	20.515
7.83262	13.185		7.83238	19.355
7.83714	12.605		7.8369	21.38
7.84164	12.9917		7.8414	21.3
7.84617	12.1217		7.84593	21.085
7.85071	13.7617		7.85047	20.22
7.85529	12.8867		7.85505	20.95
7.85981	12.5367		7.85957	20.415
7.86435	13.075		7.86411	20.51
7.86894	13.0183		7.8687	20.495
7.87347	12.305		7.87323	20.62
7.87801	12.825		7.87777	21.065
7.88253	12.9567		7.88229	20.4
7.88707	13.18		7.88683	20.83
7.89163	12.825		7.89138	20.395
7.89619	13.6133		7.89595	20.5
7.90073	13.4433		7.9005	21.095
7.90528	12.3883		7.90504	20.945
7.90979	12.77		7.90955	20.895
7.91434	12.6817		7.91411	20.425
7.91884	13.11		7.91861	20.005
7.92337	13.55		7.92313	20.745
7.92789	13.68		7.92765	19.795
7.93244	13.2033		7.9322	20.425
7.937	13.0483		7.93676	20.51
7.94152	13.2367		7.94129	19.41
7.94605	13.0067		7.94581	20.775
7.95061	12.6417		7.95037	20.645
7.95514	12.945		7.9549	20.03
7.95964	13.0817		7.9594	20.625
7.96412	12.79		7.96388	20.315
7.96865	12.8167		7.96841	21.805
7.97316	12.9467		7.97292	20.34
7.97773	12.73		7.97749	19.99
7.98229	13.7433		7.98205	20.55
7.98682	12.6233		7.98658	20.755
7.99134	12.1183		7.9911	20.765
7.9959	12.49		7.99566	19.885
8.00046	13.4317		8.00022	20.645
8.005	12.815		8.00476	20.375
8.00955	12.2133		8.00931	20.465
8.01407	13.19		8.01383	20.525
8.01862	13.21		8.01838	20.71
8.02316	13.7867		8.02292	21.055
8.02769	12.7317		8.02745	20.75
8.03219	12.9267		8.03195	19.83
8.03676	12.525		8.03652	20.07
8.04127	12.445		8.04103	19.74
8.04583	12.6667		8.04559	21.155
8.05041	12.7117		8.05017	20.585
8.05495	12.76		8.05471	19.9
8.05951	13.1367		8.05927	20.26
8.06404	12.945		8.0638	20.205
8.06861	13.2717		8.06837	20.145
8.07314	13.4533		8.0729	20.765
8.07768	12.5067		8.07744	20.495
8.08226	12.6967		8.08202	20.31
8.08684	12.93		8.0866	20.805
8.0914	13.2167		8.09116	20.225
8.09588	12.2767		8.09564	20.805
8.10041	13.0233		8.10017	20.04
8.10497	13.4833		8.10473	20.52
8.10947	12.42		8.10923	21.07
8.11399	13.2183		8.11376	20.065
8.11852	13.4383		8.11828	20.755
8.12302	11.965		8.12278	20.62
8.12752	12.905		8.12728	19.8
8.13204	12.895		8.1318	20.735
8.13654	13		8.1363	20.96
8.14102	12.67		8.14078	19.925
8.14556	12.6017		8.14532	21.295
8.15006	12.69		8.14982	20.095
8.15461	12.925		8.15437	20.225
8.15911	12.5083		8.15886	20.345
8.16365	12.3983		8.16341	21.25
8.16822	13.0383		8.16798	20.22
8.17274	12.8267		8.1725	20.295
8.17733	12.4133		8.17709	20.465
8.18183	12.3283		8.18159	20.31
8.18638	12.8233		8.18614	19.945
8.19091	12.9833		8.19067	19.82
8.19547	12.7683		8.19523	20.79
8.20001	13.4517		8.19977	19.825
8.20455	11.9867		8.20431	20.375
8.2091	12.305		8.20886	20
8.21367	13.135		8.21343	20.47
8.21817	13.355		8.21793	20.895
8.22269	13.2983		8.22245	20.575
8.22726	12.9267		8.22702	20.69
8.23183	12.3567		8.23159	20.485
8.23637	12.785		8.23613	19.605
8.24092	12.6483		8.24068	20.985
8.24544	13.0233		8.2452	20.17
8.24997	12.1167		8.24973	20.025
8.25452	12.48		8.25428	20.125
8.25905	12.82		8.25881	20.765
8.26359	13.28		8.26335	20.32
8.2681	12.78		8.26786	20.765
8.27263	12.0417		8.27239	20.29
8.27719	12.6483		8.27695	19.995
8.2817	12.6383		8.28146	19.92
8.28621	13.1067		8.28597	20.52
8.29073	11.905		8.29049	19.775
8.29524	13.405		8.295	20.665
8.29977	13.3767		8.29953	20.675
8.30427	12.9933		8.30403	19.93
8.3088	12.7667		8.30856	20.475
8.3133	12.4883		8.31306	20.195
8.3178	13.1217		8.31756	20.205
8.32228	12.5917		8.32204	20.405
8.32681	12.9633		8.32657	20.27
8.33134	12.8217		8.3311	21.04
8.33588	12.3517		8.33564	20.07
8.34038	13.0817		8.34014	19.77
8.34488	12.8867		8.34464	20.26
8.34942	12.9983		8.34918	21.185
8.35396	13.0133		8.35372	19.815
8.35848	13.51		8.35824	20.19
8.363	12.8417		8.36277	19.075
8.36756	12.1533		8.36732	20.54
8.37209	12.7567		8.37185	19.95
8.37659	11.49		8.37635	21.205
8.38112	12.3833		8.38088	20.05
8.38564	12.605		8.3854	20.69
8.39019	13.7833		8.38995	20.6
8.3947	12.8233		8.39446	20.23
8.39924	12.9667		8.399	20.12
8.40378	12.4083		8.40354	20.745
8.40831	12.735		8.40807	20.395
8.41287	13.6583		8.41263	19.935
8.41738	12.55		8.41714	20.795
8.42193	12.1833		8.4217	20.02
8.42648	12.3267		8.42624	19.945
8.43105	13.0033		8.43081	19.555
8.4356	12.795		8.43536	19.835
8.44016	13.37		8.43992	19.835
8.44475	12.1733		8.44451	20.945
8.44925	11.6133		8.44901	20.345
8.45375	12.89		8.45351	20.455
8.45828	13.0267		8.45804	20.225
8.46277	12.9267		8.46253	19.255
8.46732	11.45		8.46708	21.07
8.47181	13.2		8.47157	20.655
8.47631	12.9183		8.47607	19.635
8.48082	12.6933		8.48058	18.985
8.48536	13.1383		8.48512	20.045
8.48988	12.4417		8.48964	19.535
8.49442	13.0967		8.49418	20.095
8.49896	13.3483		8.49872	18.78
8.50352	12.125		8.50328	19.945
8.50807	12.2683		8.50783	20.015
8.51263	13.1567		8.51239	20.365
8.51714	12.4717		8.5169	20.495
8.52167	13.3767		8.52143	20.44
8.52618	12.075		8.52594	20.1
8.53074	12.0317		8.5305	20.905
8.53525	12.465		8.53501	19.52
8.53978	12.5433		8.53954	19.64
8.54432	12.3133		8.54408	19.73
8.54886	12.695		8.54862	20.165
8.55338	11.5717		8.55314	20.93
8.5579	12.575		8.55767	20.2
8.56243	12.57		8.56219	20.535
8.56693	12.9333		8.56669	19.87
8.57145	12.4467		8.57121	19.855
8.57599	11.8917		8.57575	19.175
8.58052	12.7167		8.58028	20.4
8.58504	12.615		8.5848	20.265
8.58959	11.825		8.58935	19.73
8.59414	12.68		8.5939	20.7
8.59867	11.895		8.59843	19.87
8.6032	12.5383		8.60296	20.43
8.60775	12.925		8.60751	19.995
8.61231	12.86		8.61207	19.695
8.61682	12.9483		8.61658	20.045
8.62135	12.815		8.62111	19.465
8.62585	12.315		8.62561	20.99
8.63038	12.235		8.63014	19.815
8.63492	12.9083		8.63468	19.905
8.63947	13.1117		8.63923	20.25
8.64397	12.14		8.64373	19.42
8.6485	11.9267		8.64826	20.915
8.65304	12.755		8.6528	20.115
8.65754	12.01		8.6573	20.265
8.66206	13.2067		8.66182	19.425
8.66661	12.7367		8.66637	20.805
8.67115	13.1167		8.67091	19.99
8.67565	11.455		8.67541	20.135
8.68024	13.4067		8.68	19.3
8.68475	12.825		8.68451	19.665
8.68928	12.4217		8.68904	19.195
8.6938	11.7983		8.69357	20.08
8.69833	12.375		8.69809	20.03
8.70286	12.4567		8.70262	20.93
8.70739	12.3033		8.70715	20.08
8.71189	12.4833		8.71165	20.61
8.71643	12.225		8.71619	19.32
8.72099	12.2317		8.72075	20.605
8.72553	12.4083		8.72529	20.56
8.7301	12.2433		8.72986	19.76
8.7346	12.1517		8.73436	19.7
8.73914	12.665		8.7389	19.67
8.74369	12.7317		8.74345	20.07
8.74827	13.05		8.74803	20.13
8.75281	12.55		8.75257	20.64
8.75734	12.9317		8.7571	19.89
8.76187	12.6167		8.76163	19.99
8.76642	11.83		8.76618	20.39
8.77097	11.7567		8.77073	21.045
8.77549	11.91		8.77525	19.02
8.78001	12.43		8.77977	19.455
8.78458	11.575		8.78434	20.65
8.78912	12.5433		8.78888	19.86
8.79365	12.0483		8.79341	20.4
8.79818	11.9767		8.79794	20.37
8.80271	12.3883		8.80248	19.71
8.80723	13.0133		8.80699	19.22
8.81178	12.0883		8.81155	20.58
8.81633	13.0467		8.81609	21.025
8.82088	12.5683		8.82064	19.83
8.82541	12.5767		8.82517	19.835
8.82999	12.74		8.82975	20.445
8.83451	12.2333		8.83427	19.68
8.83902	12.0267		8.83878	20.595
8.84353	13.2933		8.84329	20.025
8.84803	12.5867		8.84779	19.58
8.85253	12.5083		8.85229	19.585
8.85703	11.715		8.85679	20.075
8.86155	12.7333		8.86131	20.325
8.86606	13.0167		8.86582	20.02
8.87053	12.66		8.87029	20.34
8.87503	12.6617		8.87479	19.495
8.87957	12.035		8.87934	20.095
8.88407	12.1633		8.88383	20.31
8.88856	11.9583		8.88832	19.19
8.89312	12.3833		8.89288	19.81
8.89764	12.18		8.8974	20.395
8.9022	11.4533		8.90196	19.855
8.90676	12.3467		8.90652	20.24
8.91127	12.4333		8.91103	19.495
8.91584	12.255		8.9156	20.4
8.92038	11.8033		8.92014	21.2
8.92489	11.8567		8.92465	19.48
8.92945	12.2633		8.92921	19.825
8.93398	11.8133		8.93374	19.275
8.93853	13.63		8.93829	21.06
8.94303	13.34		8.94279	19.595
8.94761	13.0433		8.94738	20.165
8.95214	12.6083		8.9519	19.53
8.95666	11.6467		8.95642	20.32
8.96117	12.4383		8.96093	19.055
8.96566	12.3283		8.96542	20.275
8.97019	12.4067		8.96995	20.71
8.9747	12.8567		8.97446	19.81
8.97923	11.8217		8.97899	20.485
8.98377	12.3083		8.98353	19.525
8.98828	12.81		8.98804	20.265
8.99281	12.315		8.99257	20.335
8.99735	13.085		8.99711	20.16
9.00185	12.0283		9.00161	20.435
9.00638	12.36		9.00614	20.105
9.01091	12.1517		9.01067	20.35
9.01549	11.4883		9.01525	20.845
9.02004	12.3467		9.0198	20.57
9.02459	12.1017		9.02435	19.735
9.02913	12.0617		9.02889	20.305
9.03368	11.7833		9.03344	19.645
9.03821	13.0667		9.03797	19.95
9.04274	12.0233		9.0425	19.28
9.04722	12.3567		9.04699	20.66
9.05174	13.065		9.0515	19.81
9.05629	12.3433		9.05605	20
9.06084	13.155		9.0606	20.125
9.06538	12.485		9.06514	20.615
9.0699	12.3833		9.06967	19.705
9.07442	11.6767		9.07418	19.625
9.07895	12.2633		9.07871	20.355
[truncated: 8,147 more rows]

## Sheet: Fig. 2d
Curve i			Curve ii
Time (h)	Concentration (μM)		Time (h)	Concentration (μM)
0.00304	0.000973538		0.0028	2.5253e-05
0.00754	-2.9766e-05		0.00731	-0.000418145
0.01206	-0.000232871		0.01182	0.000540925
0.01659	0.000348464		0.01635	0.00064055
0.02113	0.000259779		0.02089	0.000714375
0.02566	0.40394		0.02542	0.00265
0.0302	0.42464		0.02996	0.00152
0.03475	0.44535		0.03451	0.00312
0.03934	0.4282		0.0391	0.00478
0.04386	0.43777		0.04362	0.00554
0.04842	0.44193		0.04818	0.0066
0.05293	0.43513		0.05269	0.00779
0.05743	0.439		0.05719	0.00969
0.06199	0.42405		0.06175	0.01095
0.06654	0.40951		0.0663	0.01187
0.07106	0.42597		0.07082	0.01325
0.07561	0.43333		0.07537	0.01547
0.08017	0.41122		0.07993	0.01514
0.0847	0.43339		0.08446	0.01926
0.08925	0.42097		0.08901	0.01802
0.09378	0.41752		0.09354	0.0209
0.09834	0.42457		0.0981	0.02283
0.10291	0.42061		0.10267	0.02384
0.10746	0.42428		0.10722	0.02379
0.11199	0.41409		0.11175	0.02651
0.11653	0.42093		0.11629	0.02711
0.12106	0.41865		0.12082	0.03008
0.12559	0.42994		0.12535	0.0307
0.1301	0.41754		0.12986	0.0309
0.13466	0.41873		0.13442	0.03398
0.1392	0.42624		0.13896	0.03498
0.14374	0.42038		0.1435	0.03654
0.14828	0.42468		0.14804	0.03687
0.15284	0.41916		0.1526	0.03987
0.15738	0.42581		0.15714	0.04133
0.16192	0.42447		0.16168	0.04046
0.1665	0.43658		0.16627	0.04138
0.17109	0.41448		0.17085	0.04336
0.17565	0.4148		0.17541	0.04531
0.18017	0.41389		0.17993	0.04408
0.18467	0.4167		0.18443	0.04588
0.18917	0.40787		0.18893	0.04815
0.19367	0.39977		0.19343	0.04937
0.19817	0.4064		0.19793	0.04904
0.20827	0.41009		0.20803	0.05023
0.2128	0.41633		0.21256	0.05018
0.21734	0.42072		0.2171	0.05111
0.22189	0.40651		0.22165	0.05436
0.22645	0.40136		0.22621	0.05214
0.23098	0.40234		0.23074	0.05545
0.23553	0.40503		0.23529	0.05364
0.24007	0.40078		0.23983	0.05331
0.24462	0.40278		0.24438	0.05529
0.24917	0.4076		0.24893	0.0588
0.2537	0.39453		0.25346	0.05786
0.2582	0.41068		0.25796	0.05926
0.2627	0.40479		0.26246	0.05805
0.26723	0.39924		0.26699	0.06082
0.2718	0.39372		0.27156	0.05985
0.27635	0.41066		0.27611	0.0593
0.28088	0.40538		0.28064	0.06184
0.28543	0.39266		0.2852	0.06244
0.28994	0.39714		0.2897	0.06081
0.29445	0.39555		0.29421	0.06432
0.29899	0.40122		0.29875	0.06292
0.30352	0.39097		0.30328	0.0645
0.30807	0.39381		0.30783	0.06506
0.31262	0.38357		0.31238	0.06369
0.3172	0.39159		0.31696	0.06659
0.32173	0.3927		0.32149	0.06461
0.32628	0.38751		0.32604	0.0658
0.33085	0.38348		0.33061	0.06588
0.33542	0.39159		0.33518	0.06532
0.33995	0.38666		0.33971	0.06803
0.34448	0.38151		0.34424	0.07054
0.34903	0.38712		0.34879	0.06917
0.35357	0.38692		0.35333	0.06799
0.3581	0.38226		0.35786	0.07083
0.36264	0.38219		0.3624	0.07061
0.3672	0.3818		0.36696	0.07163
0.37168	0.38686		0.37144	0.07166
0.37618	0.37287		0.37595	0.07074
0.3807	0.37673		0.38046	0.07085
0.38524	0.38145		0.385	0.07324
0.38978	0.38144		0.38954	0.07224
0.39429	0.37542		0.39405	0.07183
0.39885	0.37837		0.39861	0.07195
0.40341	0.37311		0.40317	0.07377
0.40797	0.37896		0.40774	0.07476
0.4125	0.37829		0.41226	0.07555
0.41703	0.36548		0.41679	0.07321
0.42156	0.36669		0.42132	0.07418
0.42607	0.36369		0.42583	0.07437
0.4306	0.37022		0.43036	0.07442
0.43514	0.37653		0.4349	0.07677
0.44485	0.38399		0.44461	0.0773
0.44935	0.37482		0.44911	0.0753
0.45385	0.36251		0.45361	0.07568
0.45839	0.35797		0.45815	0.0769
0.46293	0.37286		0.46269	0.07952
0.46749	0.36565		0.46725	0.07696
0.47202	0.36922		0.47178	0.07789
0.47656	0.36433		0.47632	0.07566
0.48114	0.35849		0.4809	0.07823
0.4857	0.36356		0.48546	0.07935
0.49025	0.34635		0.49001	0.07856
0.49478	0.36625		0.49454	0.07903
0.49932	0.35931		0.49908	0.07807
0.50385	0.36594		0.50361	0.08022
0.51388	0.37784		0.51364	0.08052
0.5184	0.35855		0.51816	0.07776
0.52295	0.35933		0.52271	0.07885
0.52749	0.34731		0.52725	0.08141
0.53202	0.34924		0.53178	0.07814
0.53653	0.36931		0.53629	0.08263
0.54106	0.35247		0.54082	0.07982
0.5456	0.35442		0.54536	0.08066
0.55016	0.35278		0.54992	0.08076
0.55471	0.349		0.55447	0.08118
0.55924	0.34694		0.559	0.0832
0.56374	0.35517		0.5635	0.08237
0.56829	0.34952		0.56806	0.0831
0.57282	0.34807		0.57258	0.08133
0.57735	0.35102		0.57711	0.08097
0.58184	0.35067		0.5816	0.08298
0.58635	0.35294		0.58611	0.0832
0.59087	0.34628		0.59063	0.08282
0.59537	0.35369		0.59513	0.08327
0.59987	0.34859		0.59963	0.08204
0.60437	0.3501		0.60413	0.08337
0.60885	0.3469		0.60861	0.08288
0.61338	0.34577		0.61314	0.08322
0.61792	0.34681		0.61768	0.08405
0.62242	0.3377		0.62218	0.08372
0.62695	0.34922		0.62671	0.08439
0.63146	0.34122		0.63122	0.0836
0.63605	0.3459		0.63581	0.08546
0.64057	0.33785		0.64033	0.08385
0.64512	0.33648		0.64488	0.0836
0.64966	0.33514		0.64942	0.08539
0.65416	0.3387		0.65392	0.08688
0.65869	0.3429		0.65845	0.08534
0.66324	0.34504		0.663	0.08553
0.66778	0.34457		0.66754	0.0855
0.6723	0.34108		0.67206	0.0849
0.67684	0.33741		0.6766	0.08593
0.68135	0.3349		0.68111	0.08811
0.68592	0.32993		0.68568	0.08654
0.69046	0.32637		0.69022	0.08464
0.69496	0.33921		0.69472	0.08575
0.69949	0.32744		0.69925	0.08447
0.70403	0.33575		0.70379	0.08636
0.70859	0.33708		0.70835	0.08806
0.71313	0.32514		0.71289	0.08729
0.71766	0.33782		0.71742	0.08734
0.7222	0.32696		0.72196	0.08949
0.72673	0.3363		0.72649	0.08986
0.73124	0.3258		0.731	0.08846
0.73581	0.33447		0.73557	0.08619
0.74035	0.33686		0.74011	0.08692
0.74486	0.33881		0.74462	0.08606
0.74937	0.33226		0.74913	0.08663
0.75384	0.32572		0.7536	0.08923
0.75835	0.32084		0.75811	0.08846
0.76291	0.32868		0.76267	0.08456
0.76743	0.33064		0.76719	0.08712
0.77196	0.32884		0.77172	0.08924
0.77652	0.32529		0.77628	0.09052
0.78103	0.32168		0.78079	0.088
0.78554	0.32923		0.7853	0.08977
0.79009	0.32876		0.78985	0.09109
0.79459	0.32531		0.79435	0.08797
0.79909	0.3183		0.79885	0.08989
0.80359	0.3297		0.80335	0.08998
0.80814	0.3288		0.8079	0.08715
0.81264	0.32446		0.8124	0.09076
0.81714	0.32429		0.8169	0.08857
0.82166	0.32801		0.82142	0.09075
0.82618	0.32596		0.82594	0.08936
0.83074	0.32308		0.8305	0.0889
0.83531	0.31911		0.83507	0.09079
0.83985	0.31548		0.83961	0.08841
0.84438	0.3254		0.84414	0.08908
0.84888	0.31834		0.84864	0.08808
0.85346	0.32824		0.85322	0.08858
0.85802	0.31338		0.85778	0.08906
0.86257	0.32789		0.86233	0.08918
0.86711	0.32501		0.86687	0.09066
0.87167	0.3258		0.87143	0.09196
0.87618	0.3209		0.87594	0.0903
0.8807	0.3179		0.88046	0.09128
0.8852	0.31753		0.88496	0.08907
0.88974	0.31896		0.8895	0.0891
0.89429	0.31251		0.89405	0.08728
0.89884	0.31289		0.8986	0.09129
0.90336	0.30997		0.90312	0.09048
0.90795	0.31281		0.90771	0.09267
0.91249	0.31141		0.91225	0.09163
0.91704	0.31409		0.9168	0.0925
0.92158	0.31109		0.92135	0.08815
0.92611	0.31309		0.92587	0.09227
0.93061	0.30948		0.93037	0.09297
0.93515	0.31108		0.93491	0.09156
0.93965	0.31038		0.93941	0.09175
0.94412	0.30938		0.94389	0.09304
0.94865	0.30007		0.94841	0.09141
0.95319	0.30253		0.95296	0.09049
0.95771	0.30762		0.95747	0.09209
0.96224	0.32147		0.962	0.09103
0.96671	0.31649		0.96647	0.09415
0.97121	0.30704		0.97097	0.09199
0.97574	0.30681		0.9755	0.09177
0.98026	0.31229		0.98002	0.09193
0.98479	0.30596		0.98455	0.09192
0.98931	0.3069		0.98907	0.09138
0.99389	0.31165		0.99365	0.09334
0.99842	0.31028		0.99818	0.092
1.00296	0.32126		1.00272	0.09064
1.00751	0.30201		1.00727	0.09131
1.01204	0.31284		1.0118	0.09257
1.01657	0.30049		1.01633	0.09236
1.02107	0.30012		1.02083	0.09113
1.02557	0.302		1.02533	0.09098
1.03007	0.29714		1.02983	0.09303
1.03458	0.30746		1.03434	0.09172
1.03907	0.30988		1.03883	0.09349
1.04362	0.30904		1.04338	0.09283
1.04814	0.3085		1.0479	0.09107
1.0527	0.30865		1.05246	0.08932
1.05722	0.29934		1.05699	0.09284
1.06174	0.29572		1.0615	0.09425
1.06628	0.30149		1.06604	0.09324
1.07079	0.30409		1.07055	0.09395
1.07532	0.29388		1.07508	0.09367
1.07986	0.30194		1.07962	0.09331
1.08442	0.29585		1.08418	0.09155
1.08893	0.29462		1.08869	0.0926
1.0935	0.30418		1.09326	0.08965
1.09804	0.29423		1.0978	0.09329
1.1026	0.29883		1.10236	0.0928
1.10714	0.30077		1.1069	0.0948
1.11167	0.29926		1.11143	0.09083
1.11622	0.29516		1.11598	0.09101
1.12078	0.29583		1.12054	0.09132
1.12531	0.30155		1.12507	0.09413
1.12982	0.29788		1.12958	0.09259
1.13432	0.30539		1.13408	0.09488
1.13885	0.30269		1.13861	0.09476
1.14337	0.30426		1.14314	0.0938
1.14794	0.29269		1.14771	0.09368
1.15246	0.29639		1.15222	0.09233
1.15703	0.30212		1.15679	0.09289
1.16158	0.29089		1.16134	0.09459
1.16614	0.29128		1.1659	0.09376
1.17069	0.29388		1.17045	0.09385
1.17522	0.29331		1.17498	0.0931
1.17978	0.28303		1.17954	0.09232
1.18437	0.28838		1.18413	0.09244
1.1889	0.29181		1.18866	0.09471
1.19343	0.30107		1.19319	0.09285
1.19793	0.2951		1.19769	0.09296
1.20246	0.29698		1.20222	0.0929
1.20697	0.28958		1.20673	0.09548
1.21147	0.29538		1.21123	0.0936
1.21597	0.29342		1.21573	0.0948
1.22044	0.2878		1.2202	0.09473
1.22494	0.28563		1.2247	0.0959
1.22946	0.28069		1.22922	0.0948
1.23396	0.29317		1.23372	0.09368
1.23846	0.29768		1.23822	0.09119
1.24297	0.28994		1.24273	0.09365
1.24751	0.29122		1.24727	0.09364
1.25201	0.2896		1.25177	0.09506
1.25656	0.28862		1.25632	0.09636
1.26107	0.28721		1.26083	0.09503
1.2656	0.28295		1.26536	0.09513
1.27015	0.28782		1.26991	0.09195
1.27467	0.28171		1.27443	0.09574
1.27922	0.28547		1.27898	0.09428
1.28375	0.28683		1.28351	0.09376
1.2883	0.29271		1.28807	0.09526
1.29285	0.28613		1.29261	0.09529
1.29739	0.29056		1.29715	0.09751
1.30191	0.28103		1.30167	0.09465
1.30648	0.2854		1.30624	0.09454
1.311	0.28491		1.31076	0.09375
1.31552	0.29638		1.31529	0.09777
1.32003	0.28749		1.31979	0.09451
1.32453	0.28174		1.32429	0.09581
1.32907	0.28375		1.32883	0.09349
1.33357	0.28206		1.33333	0.09563
1.33815	0.28733		1.33791	0.09559
1.34266	0.28973		1.34242	0.09344
1.34718	0.27896		1.34694	0.09257
1.35169	0.28097		1.35145	0.09319
1.35622	0.28398		1.35598	0.09409
1.36072	0.27533		1.36048	0.09447
1.36522	0.27613		1.36498	0.09671
1.36979	0.27591		1.36955	0.09536
1.3743	0.27385		1.37406	0.09433
1.37884	0.2834		1.3786	0.09252
1.3834	0.27766		1.38316	0.09445
1.38791	0.27597		1.38767	0.09541
1.39241	0.27519		1.39217	0.09712
1.39694	0.27364		1.3967	0.09482
1.40144	0.27405		1.4012	0.09585
1.40601	0.27746		1.40577	0.09516
1.41052	0.27343		1.41028	0.09356
1.41505	0.27468		1.41481	0.09532
1.41958	0.2768		1.41934	0.09395
1.42412	0.27096		1.42388	0.0946
1.42868	0.2844		1.42844	0.09467
1.43319	0.27183		1.43295	0.09379
1.43773	0.27003		1.43749	0.09258
1.44227	0.27444		1.44203	0.09422
1.44682	0.27058		1.44658	0.09366
1.45132	0.27474		1.45108	0.0972
1.45589	0.27509		1.45565	0.09391
1.46041	0.28599		1.46017	0.09317
1.46496	0.28403		1.46472	0.09229
1.46948	0.27583		1.46924	0.09306
1.47401	0.27228		1.47377	0.09536
1.47855	0.27824		1.47831	0.09517
1.48308	0.27983		1.48284	0.09381
1.48765	0.28		1.48741	0.09235
1.49219	0.2763		1.49195	0.09546
1.49669	0.26771		1.49645	0.09454
1.50122	0.27488		1.50098	0.09678
1.5057	0.27097		1.50546	0.09271
1.51027	0.27024		1.51003	0.09639
1.51481	0.27193		1.51457	0.09763
1.51931	0.28094		1.51907	0.09586
1.52387	0.27177		1.52363	0.09615
1.52837	0.27454		1.52813	0.09531
1.53294	0.2694		1.5327	0.09753
1.53745	0.26811		1.53721	0.09525
1.54199	0.27463		1.54175	0.09595
1.54655	0.27704		1.54631	0.09533
1.55109	0.26125		1.55085	0.09564
1.55562	0.28305		1.55538	0.09383
1.56012	0.27046		1.55988	0.09437
1.56462	0.27394		1.56438	0.09585
1.56915	0.27162		1.56891	0.09735
1.57367	0.26858		1.57343	0.09673
1.5782	0.27263		1.57796	0.09515
1.58274	0.26878		1.5825	0.09346
1.58729	0.26669		1.58705	0.09544
1.59184	0.27557		1.5916	0.09473
1.59637	0.27384		1.59613	0.0939
1.60087	0.27332		1.60063	0.0979
1.6054	0.26317		1.60516	0.09155
1.60995	0.27432		1.60971	0.0957
1.61454	0.26327		1.6143	0.09451
1.61902	0.26737		1.61878	0.09645
1.62356	0.26389		1.62332	0.09646
1.62812	0.25307		1.62788	0.09267
1.63263	0.25921		1.63239	0.09474
1.63719	0.25816		1.63695	0.09481
1.64173	0.26485		1.64149	0.09529
1.64629	0.26165		1.64605	0.09336
1.65086	0.26816		1.65062	0.09667
1.65538	0.26325		1.65514	0.09393
1.6599	0.26505		1.65966	0.09268
1.66444	0.26909		1.6642	0.09683
1.66897	0.25974		1.66873	0.09647
1.67346	0.26383		1.67323	0.09567
1.67802	0.26855		1.67778	0.09415
1.68257	0.26975		1.68234	0.09589
1.68708	0.26529		1.68684	0.09667
1.6916	0.26248		1.69136	0.09311
1.69612	0.2693		1.69588	0.09589
1.70063	0.25498		1.70039	0.09581
1.70516	0.26461		1.70492	0.09496
1.70964	0.26219		1.7094	0.09412
1.71413	0.25733		1.71389	0.09423
1.71871	0.26149		1.71847	0.09345
1.7233	0.26423		1.72306	0.09468
1.7278	0.25531		1.72756	0.09591
1.73231	0.26573		1.73207	0.09359
1.73684	0.26403		1.7366	0.09417
1.74139	0.26714		1.74115	0.09382
1.74595	0.26067		1.74571	0.09372
1.75055	0.26096		1.75031	0.09433
1.75507	0.25586		1.75483	0.09793
1.7596	0.26568		1.75936	0.09487
1.76413	0.25511		1.76389	0.09412
1.76867	0.2459		1.76843	0.09433
1.77319	0.25935		1.77295	0.09626
1.77771	0.25978		1.77747	0.09559
1.78224	0.26064		1.782	0.09267
1.78677	0.25967		1.78653	0.09389
1.7913	0.25532		1.79106	0.0951
1.7958	0.25966		1.79556	0.09476
1.80037	0.26178		1.80013	0.09579
1.80491	0.26362		1.80467	0.09304
1.80945	0.26206		1.80921	0.09631
1.81396	0.26365		1.81372	0.09615
1.8185	0.25765		1.81827	0.09467
1.82303	0.25495		1.82279	0.09764
1.82753	0.25753		1.82729	0.09422
1.83203	0.26272		1.83179	0.09557
1.83655	0.25302		1.83631	0.09515
1.84107	0.26115		1.84083	0.09658
1.84563	0.26045		1.84539	0.09626
1.85017	0.25668		1.84993	0.09396
1.8547	0.25512		1.85446	0.09492
1.85924	0.25213		1.859	0.09421
1.86378	0.26116		1.86354	0.09602
1.86834	0.25446		1.8681	0.09391
1.87288	0.25976		1.87264	0.096
1.87741	0.25629		1.87717	0.09298
1.88191	0.25217		1.88167	0.09308
1.88641	0.26022		1.88617	0.09223
1.89093	0.25224		1.89069	0.09453
1.89546	0.26074		1.89522	0.09266
1.9	0.25917		1.89976	0.09426
1.90453	0.26025		1.90429	0.09319
1.90902	0.25077		1.90878	0.09364
1.91354	0.25759		1.9133	0.09408
1.91806	0.25315		1.91782	0.09567
1.92261	0.26186		1.92237	0.09574
1.92713	0.25544		1.92689	0.09578
1.93166	0.2571		1.93142	0.09648
1.93617	0.25506		1.93593	0.0957
1.94068	0.25152		1.94044	0.09631
1.94518	0.25654		1.94494	0.09509
1.94968	0.24907		1.94944	0.09496
1.95422	0.25312		1.95398	0.09497
1.95875	0.25579		1.95851	0.09527
1.96332	0.25397		1.96308	0.0954
1.96788	0.25733		1.96764	0.09374
1.97243	0.25586		1.97219	0.09753
1.97696	0.24991		1.97672	0.09339
1.9815	0.24163		1.98126	0.09641
1.98608	0.25157		1.98585	0.09425
1.99061	0.25192		1.99037	0.09478
1.99517	0.24769		1.99493	0.09402
1.9997	0.24868		1.99946	0.09395
2.00424	0.25045		2.004	0.09382
2.00877	0.26052		2.00853	0.09565
2.01331	0.25372		2.01307	0.09597
2.01782	0.24815		2.01758	0.09244
2.02232	0.25484		2.02208	0.09513
2.02684	0.25701		2.0266	0.09632
2.03136	0.25342		2.03112	0.09494
2.03592	0.25379		2.03568	0.09562
2.04043	0.25475		2.04019	0.09764
2.04499	0.24839		2.04475	0.09229
2.0495	0.25915		2.04926	0.09558
2.05406	0.24222		2.05382	0.09216
2.05858	0.2456		2.05834	0.09749
2.0631	0.25169		2.06286	0.09426
2.0676	0.25537		2.06736	0.09613
2.07211	0.25915		2.07187	0.09479
2.07664	0.25707		2.0764	0.09373
2.08114	0.24631		2.0809	0.09622
2.08565	0.25306		2.08541	0.09506
2.09018	0.24645		2.08994	0.09556
2.09471	0.26027		2.09447	0.09549
2.09928	0.24247		2.09904	0.09716
2.10383	0.24238		2.10359	0.09415
2.10833	0.25058		2.10809	0.0943
2.11286	0.24225		2.11262	0.09582
2.11733	0.24247		2.11709	0.09525
2.12183	0.24744		2.12159	0.09499
2.12637	0.23948		2.12613	0.09388
2.13089	0.24091		2.13065	0.09666
2.13542	0.24883		2.13518	0.09448
2.13993	0.24598		2.13969	0.09347
2.14451	0.2499		2.14427	0.09507
2.14904	0.24806		2.1488	0.09476
2.15361	0.24413		2.15337	0.09581
2.15817	0.24941		2.15793	0.09318
2.16274	0.23628		2.1625	0.09544
2.16725	0.24359		2.16701	0.09625
2.17175	0.24787		2.17151	0.09433
2.17632	0.24027		2.17608	0.09489
2.18085	0.23723		2.18061	0.09468
2.18537	0.2392		2.18513	0.09565
2.1899	0.23902		2.18966	0.09636
2.19446	0.23547		2.19422	0.09532
2.199	0.24278		2.19876	0.09413
2.20351	0.24566		2.20327	0.09646
2.20807	0.2488		2.20783	0.09512
2.21258	0.23975		2.21234	0.09632
2.21712	0.24791		2.21688	0.09462
2.22166	0.24369		2.22143	0.09521
2.22623	0.23521		2.226	0.09507
2.23079	0.24548		2.23055	0.09573
2.23535	0.23789		2.23511	0.09228
2.23989	0.24573		2.23965	0.09212
2.24443	0.25158		2.24419	0.09593
2.24893	0.24596		2.24869	0.09336
2.25344	0.24879		2.2532	0.09435
2.25797	0.24093		2.25773	0.09443
2.2625	0.24045		2.26226	0.09588
2.26702	0.24632		2.26679	0.0923
2.27154	0.24036		2.2713	0.09669
2.27611	0.23939		2.27587	0.09199
2.28061	0.23953		2.28037	0.09431
2.28511	0.24421		2.28487	0.09344
2.28961	0.24378		2.28937	0.09676
2.29414	0.24709		2.2939	0.09419
2.29868	0.23771		2.29844	0.09585
2.30321	0.23779		2.30297	0.09278
2.30771	0.24201		2.30747	0.09619
2.31222	0.24491		2.31198	0.09369
2.31673	0.24264		2.31649	0.09538
2.32126	0.24014		2.32102	0.09489
2.32579	0.23556		2.32555	0.09553
2.33034	0.23661		2.3301	0.09546
2.33487	0.24016		2.33463	0.09656
2.33941	0.24608		2.33917	0.09286
2.34393	0.23976		2.34369	0.09429
2.34848	0.23467		2.34824	0.09373
2.35302	0.23768		2.35278	0.09466
2.35752	0.2331		2.35728	0.0925
2.36205	0.23738		2.36181	0.09476
2.36657	0.24144		2.36633	0.09722
2.37105	0.24368		2.37081	0.09501
2.37558	0.23624		2.37534	0.0936
2.38014	0.23949		2.3799	0.0933
2.38465	0.24642		2.38441	0.09362
2.38914	0.2354		2.3889	0.0956
2.39371	0.23851		2.39347	0.09433
2.39826	0.23275		2.39802	0.09387
2.40279	0.23541		2.40255	0.09487
2.4073	0.24127		2.40706	0.09334
2.41184	0.24794		2.4116	0.09353
2.41637	0.23692		2.41613	0.09214
2.42093	0.23614		2.42069	0.09452
2.42548	0.23694		2.42524	0.09509
2.43005	0.23959		2.42981	0.0938
2.43463	0.22846		2.43439	0.09526
2.43918	0.24365		2.43894	0.0943
2.44369	0.22993		2.44345	0.09587
2.44822	0.23462		2.44798	0.09366
2.45274	0.23483		2.45251	0.09327
2.45726	0.23983		2.45702	0.09884
2.46177	0.23523		2.46153	0.09307
2.46626	0.24218		2.46602	0.09305
2.4708	0.23396		2.47056	0.09424
2.47537	0.24282		2.47513	0.09466
2.47987	0.23702		2.47963	0.09335
2.4844	0.23829		2.48416	0.09739
2.48888	0.22913		2.48864	0.09368
2.49341	0.23294		2.49317	0.09384
2.49794	0.23753		2.4977	0.09401
2.50249	0.23416		2.50225	0.09466
2.50702	0.23351		2.50678	0.09421
2.51158	0.23781		2.51134	0.09264
2.51609	0.23135		2.51585	0.09434
2.52065	0.23728		2.52041	0.09175
2.52515	0.23645		2.52491	0.09499
2.5297	0.22912		2.52946	0.09307
2.5342	0.23791		2.53396	0.09567
2.53874	0.23151		2.5385	0.09661
2.54324	0.23233		2.543	0.09495
2.54777	0.22795		2.54753	0.09609
2.55231	0.23422		2.55207	0.09258
2.55681	0.22456		2.55657	0.09182
2.56136	0.23183		2.56112	0.09432
2.56591	0.23179		2.56567	0.09228
2.57044	0.23666		2.5702	0.09422
2.57498	0.23585		2.57474	0.09343
2.57954	0.23369		2.5793	0.09481
2.58408	0.23065		2.58384	0.09391
2.58863	0.23447		2.58839	0.09545
2.59316	0.22469		2.59292	0.09529
2.59772	0.22852		2.59748	0.09485
2.60224	0.23906		2.602	0.09372
2.60677	0.23701		2.60653	0.09227
2.6113	0.22861		2.61106	0.09573
2.61581	0.23608		2.61557	0.09507
2.62037	0.23464		2.62013	0.09368
2.6249	0.23052		2.62466	0.09639
2.62946	0.23068		2.62922	0.09316
2.63396	0.22568		2.63372	0.09412
2.63849	0.22965		2.63825	0.09235
2.64305	0.22372		2.64281	0.09502
2.64755	0.22916		2.64731	0.09375
2.65208	0.23166		2.65184	0.09291
2.65656	0.2324		2.65632	0.09478
2.66112	0.22895		2.66088	0.09343
2.66567	0.22682		2.66543	0.09547
2.67026	0.22586		2.67002	0.09419
2.6748	0.2292		2.67456	0.09414
2.67929	0.22368		2.67905	0.09208
2.68381	0.22708		2.68357	0.09604
2.68834	0.22701		2.6881	0.09349
2.69287	0.22489		2.69263	0.09257
2.69741	0.23255		2.69717	0.09547
2.70191	0.22039		2.70167	0.09558
2.70642	0.22684		2.70618	0.09601
2.71095	0.22566		2.71071	0.0922
2.71551	0.22659		2.71527	0.09595
2.72004	0.22618		2.7198	0.09572
2.72456	0.2249		2.72432	0.09495
2.72908	0.23014		2.72884	0.09559
2.73363	0.21998		2.73339	0.09158
2.73816	0.22693		2.73792	0.09362
2.74272	0.22369		2.74248	0.0931
2.74722	0.22427		2.74698	0.09333
2.75176	0.22755		2.75152	0.09522
2.75626	0.22405		2.75602	0.09169
2.76079	0.2294		2.76055	0.09515
2.76533	0.22444		2.76509	0.09172
2.76987	0.22624		2.76963	0.09289
2.7744	0.22831		2.77416	0.09314
2.7789	0.22429		2.77866	0.0928
2.78344	0.22441		2.7832	0.09252
2.78801	0.22167		2.78777	0.09468
2.79256	0.22203		2.79232	0.09434
2.79709	0.22585		2.79685	0.09399
2.80159	0.22983		2.80135	0.0967
2.80613	0.22831		2.80589	0.09465
2.81063	0.22325		2.81039	0.09574
2.81513	0.22661		2.81489	0.09079
2.81963	0.22668		2.81939	0.09404
2.82413	0.22415		2.82389	0.09523
2.82863	0.22677		2.82839	0.09255
2.83317	0.22035		2.83293	0.09379
2.83776	0.22495		2.83752	0.09457
2.84232	0.22054		2.84208	0.09305
2.84682	0.22635		2.84658	0.09354
2.85136	0.22816		2.85112	0.09755
2.85589	0.21946		2.85565	0.09178
2.86043	0.22218		2.86019	0.0937
2.86501	0.22693		2.86477	0.0926
2.86951	0.22277		2.86927	0.09145
2.87402	0.2245		2.87378	0.09242
2.87859	0.22026		2.87835	0.09255
2.88315	0.22205		2.88291	0.09498
2.88772	0.21693		2.88748	0.09233
2.89227	0.2178		2.89203	0.09382
2.8968	0.2138		2.89656	0.09312
2.90133	0.22063		2.90109	0.09433
2.90587	0.22285		2.90563	0.09167
2.91043	0.22212		2.91019	0.0932
2.91497	0.22565		2.91473	0.09462
2.91955	0.22769		2.91931	0.09363
2.92413	0.218		2.92389	0.09275
2.92866	0.22355		2.92842	0.09287
2.93317	0.22147		2.93294	0.09508
2.93773	0.22282		2.93749	0.09247
2.94226	0.23239		2.94202	0.09247
2.94679	0.21728		2.94655	0.09232
2.95129	0.22834		2.95105	0.09258
2.9558	0.22372		2.95556	0.09321
2.96027	0.22688		2.96003	0.09508
2.9648	0.21434		2.96456	0.09453
2.96933	0.22098		2.96909	0.09458
2.97387	0.22323		2.97363	0.09293
2.97837	0.2199		2.97813	0.09313
2.98287	0.21479		2.98263	0.08897
2.98737	0.23002		2.98713	0.09245
2.99186	0.21255		2.99162	0.09376
2.99641	0.21844		2.99617	0.09142
3.00094	0.21545		3.0007	0.09405
3.00547	0.22486		3.00523	0.0934
3.00997	0.22031		3.00973	0.09376
3.01448	0.22396		3.01424	0.09199
3.01898	0.21016		3.01874	0.0922
3.02352	0.21549		3.02328	0.09594
3.02808	0.22742		3.02784	0.09487
3.03263	0.21842		3.03239	0.09395
3.03719	0.21432		3.03695	0.09103
3.04174	0.21998		3.0415	0.09161
3.04627	0.21285		3.04603	0.09287
3.05081	0.21619		3.05057	0.0919
3.05533	0.21974		3.05509	0.094
3.05984	0.21457		3.0596	0.09337
3.06433	0.21405		3.06409	0.09308
3.06886	0.21914		3.06862	0.09096
3.07342	0.22684		3.07318	0.0954
3.07798	0.21102		3.07774	0.09426
3.08252	0.21478		3.08228	0.09797
3.08706	0.21834		3.08682	0.09331
3.09159	0.21278		3.09135	0.09198
3.09612	0.21583		3.09588	0.09475
3.10066	0.21331		3.10042	0.09228
3.10519	0.22628		3.10495	0.09428
3.10977	0.2162		3.10953	0.09332
3.1143	0.21267		3.11406	0.09253
3.11884	0.21853		3.1186	0.09385
3.12334	0.22224		3.1231	0.09301
3.12787	0.22212		3.12763	0.09536
3.13237	0.21048		3.13213	0.09056
3.13687	0.21453		3.13663	0.09193
3.14139	0.21515		3.14116	0.09571
3.14589	0.20449		3.14565	0.09259
3.15038	0.21773		3.15014	0.09189
3.15489	0.21794		3.15466	0.09192
3.15939	0.21848		3.15915	0.09385
3.16389	0.2152		3.16365	0.09169
3.16841	0.21734		3.16817	0.09012
3.17299	0.21271		3.17275	0.09197
3.17752	0.21542		3.17728	0.09089
3.18207	0.21302		3.18184	0.0921
3.18659	0.22244		3.18635	0.09189
3.19114	0.21862		3.1909	0.09291
3.19567	0.21121		3.19543	0.09414
3.2002	0.2186		3.19996	0.09382
3.20474	0.21458		3.2045	0.09362
3.2093	0.20892		3.20906	0.0917
3.21385	0.21863		3.21361	0.09108
3.21842	0.20845		3.21818	0.09172
3.22298	0.21698		3.22274	0.09343
3.22753	0.20724		3.22729	0.0897
3.23209	0.21438		3.23185	0.09537
3.23664	0.21708		3.2364	0.09256
3.24116	0.21462		3.24092	0.08971
3.24571	0.21736		3.24547	0.0923
3.25026	0.21094		3.25002	0.09478
3.2548	0.21361		3.25456	0.09256
3.25934	0.21083		3.2591	0.09304
3.26391	0.21942		3.26367	0.0919
3.26845	0.22284		3.26821	0.09389
3.27302	0.21218		3.27278	0.0935
3.27756	0.21074		3.27732	0.09167
3.28212	0.20989		3.28188	0.0938
3.28662	0.22416		3.28638	0.09243
3.29117	0.21403		3.29093	0.0945
3.2957	0.21422		3.29546	0.09454
3.30027	0.21204		3.30003	0.09253
3.30481	0.21396		3.30457	0.09402
3.30932	0.21072		3.30908	0.09293
3.31382	0.20627		3.31358	0.09286
3.31838	0.2107		3.31814	0.09129
3.32288	0.20863		3.32264	0.09298
3.32742	0.21079		3.32718	0.09465
3.33195	0.20952		3.33171	0.09388
3.33646	0.21173		3.33622	0.09048
3.34096	0.21497		3.34072	0.09203
3.34552	0.21304		3.34528	0.09258
3.35006	0.20528		3.34982	0.09066
3.35457	0.21288		3.35433	0.09382
3.3591	0.21148		3.35886	0.0924
3.36363	0.20978		3.36339	0.09313
3.36814	0.2109		3.3679	0.08903
3.37264	0.20813		3.3724	0.09036
3.37717	0.20561		3.37693	0.09249
3.38172	0.2085		3.38148	0.09107
3.38625	0.21592		3.38601	0.09231
3.39082	0.20507		3.39058	0.09306
3.39541	0.20829		3.39517	0.08873
3.39993	0.20112		3.39969	0.09341
3.40449	0.20702		3.40425	0.09242
3.40904	0.21401		3.4088	0.09076
3.41359	0.20769		3.41335	0.0892
3.41811	0.20629		3.41787	0.08953
3.42264	0.21634		3.4224	0.09062
3.42717	0.2135		3.42693	0.09373
3.43174	0.20917		3.4315	0.08783
3.43627	0.21185		3.43603	0.09193
3.44081	0.21241		3.44057	0.09359
3.44539	0.20444		3.44515	0.09398
3.44993	0.20477		3.44969	0.09072
3.45447	0.21408		3.45423	0.09264
3.45903	0.21482		3.45879	0.09087
3.46359	0.21548		3.46335	0.09357
3.46814	0.20803		3.4679	0.09034
3.47268	0.20807		3.47244	0.09312
3.47721	0.20407		3.47697	0.09325
3.48175	0.20224		3.48151	0.09366
3.48625	0.20602		3.48601	0.09261
3.49075	0.20074		3.49051	0.09284
3.49526	0.20703		3.49502	0.0911
3.49976	0.20511		3.49952	0.09185
3.50429	0.20575		3.50405	0.09079
3.50883	0.20867		3.50859	0.09328
3.51336	0.20678		3.51312	0.09593
3.51786	0.20989		3.51762	0.09249
3.52236	0.20643		3.52212	0.09261
3.52686	0.20716		3.52662	0.09152
3.53136	0.21175		3.53112	0.09208
3.53586	0.20235		3.53562	0.09037
3.54036	0.20634		3.54012	0.09324
3.54486	0.20096		3.54462	0.0915
3.54937	0.20481		3.54914	0.09465
3.55387	0.20591		3.55363	0.09464
3.55842	0.20977		3.55818	0.09145
3.56292	0.20612		3.56268	0.09306
3.56747	0.19981		3.56723	0.09061
3.57232	0.20486		3.57208	0.09265
3.57685	0.20738		3.57661	0.09318
3.58137	0.20739		3.58113	0.09025
3.5859	0.21071		3.58566	0.09159
3.59043	0.20592		3.59019	0.09212
3.59496	0.20582		3.59472	0.09204
3.59951	0.20744		3.59927	0.09002
3.60406	0.20356		3.60382	0.09434
3.60858	0.20312		3.60834	0.09343
3.61311	0.20249		3.61287	0.09183
3.61768	0.19886		3.61744	0.09339
3.62226	0.20352		3.62202	0.09124
3.62676	0.20955		3.62652	0.09261
3.6313	0.20851		3.63107	0.09094
3.63585	0.20227		3.63561	0.09002
3.64039	0.21032		3.64015	0.09168
3.64493	0.20263		3.64469	0.0919
3.64946	0.20098		3.64922	0.0905
3.654	0.19454		3.65376	0.09042
3.65858	0.20635		3.65834	0.09195
3.66316	0.20496		3.66293	0.09143
3.66771	0.20457		3.66747	0.09232
3.67221	0.20333		3.67197	0.09064
3.67673	0.20286		3.67649	0.09286
3.68126	0.20523		3.68102	0.09067
3.68582	0.20401		3.68558	0.09232
3.69032	0.19545		3.69008	0.09439
3.69482	0.20702		3.69458	0.09059
3.69932	0.20168		3.69908	0.09192
3.70382	0.18915		3.70358	0.09014
3.70836	0.20277		3.70812	0.08992
3.71289	0.20854		3.71265	0.09253
3.71744	0.20064		3.7172	0.09207
3.72196	0.19986		3.72172	0.09094
3.72654	0.20127		3.7263	0.09234
3.73105	0.20146		3.73081	0.09311
3.73555	0.19981		3.73531	0.09021
3.74008	0.20132		3.73984	0.09071
3.74462	0.20633		3.74438	0.09251
3.74916	0.20581		3.74892	0.09264
3.75366	0.20012		3.75342	0.09193
3.75816	0.20263		3.75792	0.08864
3.76269	0.20334		3.76245	0.09426
3.76723	0.21		3.76699	0.09127
3.77177	0.19767		3.77153	0.09193
3.7763	0.20779		3.77606	0.09137
3.78086	0.20309		3.78062	0.08976
3.78534	0.20474		3.7851	0.09239
3.78987	0.20586		3.78963	0.0883
3.7944	0.20157		3.79416	0.09281
3.79894	0.1994		3.7987	0.09038
3.8035	0.19816		3.80326	0.08974
3.80802	0.202		3.80778	0.08851
3.81252	0.20181		3.81228	0.0923
3.81705	0.19154		3.81681	0.09287
3.82157	0.20401		3.82133	0.08992
3.82609	0.2008		3.82585	0.09179
3.83062	0.19499		3.83038	0.09372
3.83514	0.20227		3.8349	0.09126
3.83972	0.20386		3.83948	0.09084
3.84426	0.19722		3.84402	0.09105
3.84879	0.19614		3.84855	0.09126
3.8533	0.19862		3.85306	0.09042
3.85781	0.20138		3.85757	0.09078
3.8623	0.19987		3.86206	0.09296
3.86683	0.20113		3.86659	0.09089
3.8714	0.19996		3.87116	0.09066
3.87594	0.19643		3.8757	0.08817
3.88047	0.19999		3.88023	0.0898
3.88497	0.20058		3.88473	0.09179
3.88947	0.20316		3.88923	0.09
3.89397	0.19301		3.89373	0.09208
3.89854	0.20695		3.8983	0.09105
3.90301	0.19625		3.90277	0.09231
3.90754	0.19619		3.9073	0.09254
3.91206	0.19698		3.91182	0.09128
3.91661	0.19423		3.91637	0.08924
3.92112	0.19755		3.92088	0.09277
3.9257	0.20335		3.92546	0.08909
3.93026	0.19749		3.93002	0.09206
3.93481	0.202		3.93457	0.09029
3.9394	0.20096		3.93916	0.09288
3.94395	0.20112		3.94371	0.09107
3.94849	0.20067		3.94825	0.09131
3.95305	0.19313		3.95281	0.09006
3.95758	0.20669		3.95734	0.09306
3.96213	0.19001		3.96189	0.09072
3.96667	0.19689		3.96643	0.09116
3.97122	0.20192		3.97098	0.0912
3.97576	0.20051		3.97552	0.08979
3.98031	0.19628		3.98007	0.09084
3.98483	0.19667		3.98459	0.09171
3.98937	0.19532		3.98913	0.09315
3.99392	0.19607		3.99368	0.09362
3.99848	0.20187		3.99824	0.09005
4.00299	0.19817		4.00275	0.08843
4.00751	0.19146		4.00727	0.09236
4.01203	0.19574		4.0118	0.0911
4.01658	0.19727		4.01634	0.09324
4.02113	0.19578		4.02089	0.09134
4.02563	0.19584		4.02539	0.09218
4.0302	0.19947		4.02996	0.09085
4.03471	0.19299		4.03447	0.09078
4.03921	0.19374		4.03897	0.09115
4.04373	0.19721		4.04349	0.0922
4.04824	0.19533		4.048	0.09041
4.05274	0.19866		4.0525	0.09119
4.05728	0.19395		4.05704	0.09014
4.06181	0.19148		4.06157	0.09125
4.06631	0.19926		4.06607	0.09166
4.07084	0.20275		4.0706	0.09314
4.07534	0.18989		4.0751	0.08876
4.07984	0.20568		4.0796	0.0925
4.08431	0.19094		4.08407	0.09152
4.08881	0.19863		4.08857	0.09189
4.09332	0.19392		4.09309	0.08947
4.09787	0.19741		4.09763	0.08965
4.10237	0.18955		4.10213	0.09178
4.10688	0.19432		4.10664	0.09182
4.11146	0.19393		4.11122	0.09112
4.11598	0.1893		4.11574	0.09064
4.12049	0.18713		4.12025	0.09198
4.12502	0.19814		4.12478	0.09013
4.12953	0.19595		4.12929	0.08885
4.13407	0.18516		4.13383	0.0914
4.13862	0.19623		4.13838	0.09051
4.14314	0.19805		4.1429	0.09175
4.14766	0.19328		4.14742	0.0906
4.15221	0.19784		4.15197	0.08989
4.15673	0.18897		4.15649	0.09037
4.16126	0.2006		4.16102	0.09075
4.1658	0.19229		4.16556	0.09033
4.17034	0.19528		4.1701	0.08907
4.17487	0.19673		4.17463	0.09164
4.17938	0.18936		4.17914	0.09017
4.18392	0.19291		4.18368	0.09069
4.18846	0.19214		4.18822	0.09137
4.19303	0.1882		4.19279	0.09173
4.19757	0.19174		4.19733	0.08934
4.20211	0.19364		4.20188	0.08945
4.20667	0.18599		4.20643	0.09036
4.21123	0.20194		4.21099	0.09098
4.21574	0.18547		4.2155	0.0889
4.22029	0.19036		4.22006	0.09121
4.22482	0.19337		4.22458	0.08741
4.22938	0.19437		4.22914	0.08885
4.23392	0.1902		4.23368	0.09031
4.23845	0.19485		4.23821	0.09153
4.24293	0.19497		4.24269	0.09186
4.24746	0.19872		4.24722	0.09041
4.252	0.19038		4.25176	0.09059
4.25653	0.18579		4.25629	0.08892
4.2611	0.18984		4.26086	0.08987
4.26563	0.18929		4.26539	0.09237
4.27014	0.19047		4.2699	0.09054
4.27467	0.19496		4.27443	0.09084
4.27922	0.19272		4.27898	0.09199
4.28375	0.1931		4.28351	0.09173
4.28829	0.1892		4.28805	0.0896
4.29282	0.18874		4.29258	0.0911
4.29735	0.1932		4.29711	0.09061
4.30188	0.18696		4.30164	0.08993
4.30642	0.18617		4.30618	0.0906
4.31095	0.19778		4.31071	0.09173
4.31548	0.18881		4.31523	0.09096
4.32001	0.18696		4.31978	0.09216
4.32454	0.18573		4.3243	0.09004
4.32904	0.18925		4.3288	0.0907
4.33356	0.19813		4.33332	0.0903
4.33813	0.18981		4.33789	0.08999
4.34265	0.19472		4.34242	0.09086
4.34718	0.18652		4.34694	0.09099
4.35171	0.18939		4.35147	0.09022
4.35625	0.19991		4.35601	0.09067
4.36076	0.18821		4.36053	0.09093
4.36531	0.18767		4.36507	0.09171
4.36983	0.19447		4.3696	0.0906
4.37435	0.18788		4.37411	0.09294
4.37892	0.19107		4.37868	0.0904
4.38347	0.19269		4.38323	0.0909
4.38806	0.18962		4.38782	0.08927
4.39261	0.19544		4.39237	0.09177
4.39713	0.19144		4.39689	0.09181
4.40168	0.19221		4.40144	0.08877
4.40621	0.19107		4.40597	0.09179
4.41072	0.18506		4.41048	0.09106
4.41529	0.1976		4.41505	0.0947
4.41982	0.18323		4.41958	0.0916
4.42437	0.1942		4.42414	0.09179
4.42887	0.18944		4.42864	0.0881
4.43339	0.18672		4.43315	0.08982
4.43792	0.18965		4.43768	0.09106
4.44246	0.18767		4.44222	0.08842
4.44701	0.18685		4.44677	0.09203
4.4515	0.19158		4.45126	0.0901
4.45603	0.19148		4.45579	0.09059
4.46053	0.18528		4.46029	0.08917
4.46508	0.1883		4.46484	0.0889
4.46962	0.19108		4.46938	0.0888
4.47412	0.18593		4.47388	0.08931
4.47864	0.1813		4.4784	0.09197
4.48319	0.18654		4.48295	0.09223
4.48775	0.19228		4.48751	0.09037
4.49225	0.18447		4.49201	0.09164
4.49675	0.19066		4.49651	0.09227
4.50125	0.19348		4.50101	0.09118
4.50578	0.18297		4.50554	0.08819
4.51033	0.18812		4.51009	0.08977
4.51486	0.18652		4.51462	0.09134
4.51937	0.18427		4.51913	0.08995
4.52393	0.18689		4.52369	0.09156
4.52847	0.18534		4.52823	0.09029
4.533	0.18474		4.53276	0.09013
4.53754	0.18531		4.5373	0.08896
4.54211	0.18805		4.54187	0.09045
4.54666	0.1819		4.54642	0.08953
4.55118	0.18743		4.55094	0.09121
4.5557	0.17191		4.55546	0.09251
4.56025	0.18851		4.56001	0.08908
4.56479	0.17623		4.56455	0.08753
4.56933	0.18906		4.5691	0.08836
4.57388	0.1777		4.57364	0.0898
4.57842	0.1884		4.57818	0.09016
4.583	0.18039		4.58276	0.08983
4.58756	0.18933		4.58732	0.08889
4.59206	0.18451		4.59182	0.08958
4.59653	0.18162		4.59629	0.08824
4.60104	0.18226		4.6008	0.08787
4.60556	0.18121		4.60532	0.08924
4.61006	0.18438		4.60982	0.089
4.61457	0.17477		4.61433	0.089
4.6191	0.18799		4.61886	0.09212
4.62357	0.17857		4.62333	0.08973
4.6281	0.1806		4.62786	0.09312
4.63264	0.18406		4.6324	0.08804
4.63719	0.18172		4.63695	0.08959
4.64169	0.18128		4.64145	0.08818
4.64622	0.18339		4.64598	0.09176
4.65072	0.18006		4.65048	0.08833
4.65525	0.18958		4.65501	0.09095
4.65978	0.18151		4.65954	0.09246
4.66433	0.18938		4.66409	0.09063
4.66889	0.18072		4.66865	0.08984
4.67344	0.18583		4.6732	0.09055
4.67796	0.1811		4.67772	0.09186
4.68247	0.17826		4.68223	0.08753
4.68703	0.17702		4.68679	0.09289
4.69151	0.17803		4.69127	0.09041
4.70246	0.17929		4.70222	0.08821
4.70699	0.18554		4.70675	0.08784
4.71149	0.18445		4.71125	0.08784
4.71601	0.18191		4.71577	0.09049
4.72053	0.18573		4.72029	0.08851
4.72507	0.18418		4.72483	0.08969
4.72958	0.18535		4.72934	0.08899
4.73411	0.18066		4.73387	0.08983
4.73865	0.18167		4.73841	0.08794
4.74318	0.18367		4.74294	0.09171
4.74772	0.18379		4.74748	0.09026
4.75226	0.18703		4.75202	0.09133
4.75683	0.18175		4.75659	0.0899
4.76139	0.18093		4.76115	0.0912
4.76591	0.18033		4.76567	0.0891
4.77047	0.18703		4.77023	0.08894
4.77501	0.17534		4.77477	0.08923
4.77951	0.1847		4.77927	0.08839
4.78405	0.17396		4.78381	0.08939
4.78858	0.17969		4.78834	0.09004
4.79308	0.18019		4.79284	0.08818
4.79761	0.17622		4.79737	0.09017
4.80211	0.18329		4.80187	0.09127
4.80658	0.18754		4.80634	0.08997
4.81108	0.18501		4.81084	0.08769
4.81562	0.17612		4.81538	0.08922
4.82014	0.17562		4.8199	0.09189
4.82466	0.18737		4.82442	0.08946
4.82916	0.19015		4.82892	0.08897
4.83373	0.17915		4.83349	0.09081
4.8383	0.18417		4.83806	0.09112
4.84286	0.18284		4.84262	0.0905
4.84739	0.18551		4.84715	0.0884
4.85194	0.1781		4.8517	0.09016
4.85647	0.18139		4.85623	0.09019
4.861	0.18771		4.86076	0.08878
4.8655	0.18233		4.86526	0.08658
4.87002	0.18583		4.86978	0.09009
4.87455	0.17454		4.87431	0.09135
4.87909	0.18415		4.87885	0.09001
4.88365	0.17562		4.88341	0.08956
4.88822	0.1834		4.88798	0.09124
4.89275	0.18296		4.89251	0.08987
4.89732	0.18152		4.89708	0.09
4.90186	0.18072		4.90162	0.08998
4.90643	0.1757		4.90619	0.08996
4.91097	0.17893		4.91073	0.08909
4.91554	0.18061		4.9153	0.08964
4.92004	0.18534		4.9198	0.0881
4.92457	0.1787		4.92433	0.08856
4.92911	0.17895		4.92887	0.08874
4.93366	0.18153		4.93342	0.08785
4.93819	0.17838		4.93795	0.08613
4.94276	0.18034		4.94252	0.0937
4.9473	0.17388		4.94706	0.0903
4.95181	0.18824		4.95158	0.09095
4.95631	0.18075		4.95607	0.08996
4.96084	0.18256		4.9606	0.09095
4.9654	0.18046		4.96516	0.09093
4.96992	0.17753		4.96969	0.08858
4.97442	0.18218		4.97419	0.0888
4.97895	0.18362		4.97871	0.08992
4.98349	0.18137		4.98325	0.08953
4.98802	0.18207		4.98778	0.0876
4.99258	0.17666		4.99234	0.09018
4.99708	0.18754		4.99684	0.08886
5.00162	0.17727		5.00138	0.09008
5.00613	0.18432		5.00589	0.08912
5.01068	0.17797		5.01044	0.08853
5.0152	0.17238		5.01496	0.09239
5.01973	0.17407		5.01949	0.09128
5.02429	0.17854		5.02405	0.08905
5.02883	0.1795		5.02859	0.0892
5.03337	0.18021		5.03313	0.09153
5.03792	0.1819		5.03769	0.08974
5.04245	0.1766		5.04221	0.08904
5.04702	0.1808		5.04678	0.09032
5.05155	0.17614		5.05131	0.08747
5.05608	0.17399		5.05584	0.09106
5.06062	0.17783		5.06038	0.08957
5.06519	0.17609		5.06495	0.08862
5.06977	0.17123		5.06953	0.08772
5.07431	0.17586		5.07407	0.08782
5.07887	0.17662		5.07863	0.09117
5.08342	0.17845		5.08318	0.08783
5.08797	0.18158		5.08773	0.09012
5.09248	0.17458		5.09224	0.0896
5.09704	0.17863		5.0968	0.09057
5.10158	0.17495		5.10134	0.08924
5.10613	0.17784		5.10589	0.09176
5.11069	0.17892		5.11045	0.08927
5.11522	0.1786		5.11498	0.08956
5.11974	0.17289		5.1195	0.08847
5.12426	0.17426		5.12402	0.08893
5.12877	0.17797		5.12853	0.0888
5.13331	0.17556		5.13307	0.0878
5.13788	0.1814		5.13764	0.08928
5.14241	0.18514		5.14217	0.08739
5.14694	0.16949		5.1467	0.09145
5.15148	0.17072		5.15124	0.08878
5.15598	0.173		5.15574	0.08613
5.16046	0.1797		5.16022	0.09195
5.16498	0.1762		5.16474	0.09034
5.16948	0.17051		5.16924	0.08974
5.17398	0.18306		5.17374	0.08981
5.17848	0.17613		5.17824	0.08858
5.18298	0.1773		5.18274	0.09031
5.18748	0.17111		5.18724	0.08808
5.19198	0.1783		5.19174	0.08884
5.19648	0.17867		5.19624	0.09006
5.20098	0.18097		5.20074	0.0898
5.20548	0.17506		5.20524	0.08859
5.20998	0.17284		5.20974	0.08897
5.21448	0.17524		5.21424	0.0877
5.21905	0.17517		5.21881	0.08942
5.22359	0.17864		5.22335	0.08949
5.2281	0.17338		5.22786	0.08985
5.23266	0.17723		5.23242	0.08894
5.23723	0.17648		5.23699	0.09015
5.24178	0.17323		5.24154	0.08995
5.24631	0.17946		5.24607	0.08771
5.25081	0.1764		5.25057	0.09046
5.25532	0.17023		5.25508	0.08978
5.25988	0.17637		5.25964	0.08944
5.26445	0.17501		5.26421	0.08933
5.269	0.17127		5.26877	0.09133
5.27356	0.16759		5.27332	0.08833
5.27809	0.17739		5.27785	0.09064
5.28263	0.17361		5.28239	0.09078
5.28714	0.17843		5.2869	0.09126
5.29173	0.17026		5.29149	0.08997
5.29628	0.18183		5.29604	0.08901
5.30078	0.17571		5.30054	0.08995
5.30531	0.16855		5.30507	0.09085
5.30982	0.1737		5.30959	0.09015
5.31435	0.17057		5.31411	0.08976
5.31891	0.16878		5.31867	0.08882
5.32345	0.1793		5.32321	0.08861
5.32796	0.17058		5.32772	0.0904
5.33248	0.17205		5.33224	0.08792
5.33702	0.1777		5.33678	0.08706
5.34153	0.1766		5.34129	0.08973
5.34604	0.18037		5.34581	0.09085
5.35054	0.1723		5.35031	0.08968
5.35507	0.17346		5.35483	0.08935
5.3596	0.16866		5.35936	0.0905
5.36417	0.17551		5.36393	0.0905
5.3687	0.18051		5.36846	0.09063
5.37318	0.17082		5.37294	0.08995
5.37774	0.17311		5.3775	0.09008
5.38229	0.17791		5.38206	0.09003
5.38679	0.16787		5.38655	0.0914
5.39135	0.17694		5.39111	0.08887
5.39586	0.17491		5.39562	0.09088
5.40039	0.17852		5.40015	0.08851
5.40492	0.17668		5.40468	0.09001
5.40946	0.17003		5.40922	0.08869
5.41403	0.18075		5.41379	0.08963
5.41856	0.16492		5.41832	0.09274
5.42309	0.17042		5.42285	0.09028
5.42763	0.17309		5.42739	0.08734
5.43215	0.17277		5.43192	0.08994
5.43668	0.17059		5.43644	0.08912
5.4412	0.17648		5.44096	0.08987
5.44575	0.1733		5.44551	0.08817
5.45029	0.16652		5.45005	0.08957
5.45485	0.1719		5.45461	0.09025
5.45939	0.17147		5.45915	0.09072
5.46389	0.17159		5.46365	0.08939
5.46842	0.17107		5.46818	0.09046
5.47295	0.17408		5.47271	0.08911
5.47749	0.1762		5.47725	0.0882
5.482	0.1719		5.48176	0.08551
5.48653	0.17626		5.48629	0.08861
5.49104	0.16596		5.4908	0.08766
5.49556	0.17167		5.49532	0.08843
5.5001	0.17251		5.49986	0.08827
5.50465	0.17129		5.50442	0.08635
5.50917	0.16957		5.50893	0.08898
5.51369	0.17024		5.51346	0.0905
5.51821	0.16885		5.51797	0.08834
5.52275	0.16978		5.52251	0.09114
5.52726	0.17351		5.52702	0.08929
5.53179	0.17106		5.53155	0.08806
5.53629	0.1771		5.53605	0.08835
5.54079	0.17656		5.54055	0.0884
5.54529	0.16981		5.54505	0.09067
5.54979	0.17236		5.54955	0.08785
5.55431	0.17357		5.55407	0.08981
5.55883	0.17195		5.55859	0.08777
5.56337	0.17217		5.56314	0.08819
5.56789	0.17038		5.56765	0.08839
5.5724	0.17979		5.57216	0.08916
5.5769	0.17601		5.57666	0.09031
5.58144	0.17635		5.5812	0.0865
5.58596	0.16631		5.58572	0.08929
5.59047	0.17224		5.59023	0.08803
5.59503	0.16599		5.59479	0.08953
5.59954	0.17255		5.5993	0.08889
5.6041	0.16762		5.60386	0.08836
5.60862	0.17426		5.60838	0.08631
5.61315	0.17704		5.61291	0.08783
5.61768	0.17164		5.61744	0.08934
5.62221	0.17238		5.62197	0.08805
5.62674	0.17263		5.6265	0.08935
5.63125	0.17195		5.63101	0.091
5.63579	0.17058		5.63555	0.08995
5.64033	0.17472		5.64009	0.08738
5.64487	0.17566		5.64464	0.08516
5.64943	0.17314		5.64919	0.0899
5.65393	0.17734		5.65369	0.08617
5.65849	0.17335		5.65825	0.08662
5.66296	0.1721		5.66272	0.08728
5.6675	0.1717		5.66726	0.08995
5.67206	0.16555		5.67182	0.0877
5.67661	0.1693		5.67637	0.08945
5.68115	0.17204		5.68091	0.08856
5.68568	0.17184		5.68544	0.08892
5.69022	0.17238		5.68998	0.08858
5.69475	0.17045		5.69451	0.09079
5.69932	0.16819		5.69908	0.09074
5.70386	0.16829		5.70362	0.08763
5.70841	0.16627		5.70818	0.08679
5.71293	0.16989		5.71269	0.08835
5.71743	0.16399		5.71719	0.0887
5.72196	0.17625		5.72172	0.08905
5.72647	0.16544		5.72623	0.08686
5.73098	0.1656		5.73074	0.08915
5.73551	0.16799		5.73527	0.08857
5.74001	0.16553		5.73977	0.08876
5.74454	0.17003		5.7443	0.0889
5.74907	0.17327		5.74883	0.0883
5.75357	0.16644		5.75333	0.08924
5.75809	0.17053		5.75785	0.08615
5.76262	0.16672		5.76238	0.08648
5.76715	0.1695		5.76691	0.08945
5.77165	0.17859		5.77141	0.08485
5.77615	0.16688		5.77591	0.08572
5.78073	0.17037		5.78049	0.08866
5.78529	0.16436		5.78505	0.08917
5.78982	0.16768		5.78958	0.08809
5.79439	0.17694		5.79415	0.08741
5.79887	0.16783		5.79863	0.08773
5.80343	0.16904		5.80319	0.08728
5.80796	0.16324		5.80772	0.08921
5.81247	0.17184		5.81223	0.08963
5.81702	0.16609		5.81679	0.08934
5.82158	0.16875		5.82134	0.08787
5.82615	0.1665		5.82591	0.09001
5.83068	0.17352		5.83044	0.09187
5.83522	0.16908		5.83498	0.08795
5.83976	0.16764		5.83952	0.08779
5.84429	0.16682		5.84405	0.08844
5.84884	0.16201		5.8486	0.08826
5.8534	0.17383		5.85316	0.08545
5.85796	0.1663		5.85772	0.08897
5.86251	0.15684		5.86227	0.0903
5.86704	0.16706		5.8668	0.08929
5.87161	0.16824		5.87137	0.09039
5.87616	0.16288		5.87592	0.08732
5.88068	0.16957		5.88044	0.08519
5.8852	0.16658		5.88496	0.08992
5.88974	0.17064		5.88951	0.08792
5.8943	0.16255		5.89406	0.08674
5.89881	0.16978		5.89857	0.0882
5.90331	0.17287		5.90307	0.0893
5.90784	0.16943		5.9076	0.08848
5.91234	0.1627		5.9121	0.08612
5.91686	0.16263		5.91662	0.08931
5.92813	0.16518		5.92789	0.08661
5.93269	0.16746		5.93245	0.0878
5.93724	0.16805		5.937	0.08772
5.94177	0.16171		5.94153	0.08754
5.94629	0.1675		5.94605	0.0853
5.95079	0.1642		5.95055	0.08713
5.95531	0.17009		5.95507	0.08936
5.95981	0.16511		5.95957	0.08769
5.96437	0.16833		5.96413	0.09
5.96887	0.16288		5.96863	0.08961
5.97342	0.16359		5.97318	0.08686
5.97794	0.16389		5.9777	0.08643
5.98248	0.17193		5.98224	0.08844
5.98705	0.16621		5.98681	0.08714
5.99161	0.16805		5.99137	0.08638
5.99615	0.16599		5.99591	0.08909
6.00065	0.16577		6.00041	0.08747
6.00517	0.16726		6.00493	0.08863
6.00972	0.1685		6.00948	0.08754
6.01423	0.17041		6.01399	0.08727
6.01879	0.16273		6.01855	0.09191
6.02336	0.15951		6.02311	0.08747
6.02794	0.17132		6.0277	0.0904
6.03248	0.16842		6.03224	0.08963
6.03698	0.166		6.03674	0.0879
6.04151	0.1652		6.04127	0.08599
6.04606	0.1675		6.04582	0.08798
6.0506	0.16754		6.05037	0.08891
6.05512	0.16251		6.05488	0.08899
6.05966	0.16593		6.05942	0.08739
6.0642	0.16324		6.06396	0.08754
6.06873	0.16786		6.06849	0.08649
6.07327	0.16303		6.07303	0.08848
6.07782	0.1685		6.07759	0.08674
6.08234	0.16345		6.0821	0.08959
6.08687	0.16555		6.08663	0.08931
6.09138	0.16716		6.09114	0.08702
6.09592	0.16249		6.09568	0.08589
6.10046	0.16541		6.10022	0.08531
6.10499	0.16018		6.10475	0.08643
6.10952	0.16659		6.10928	0.08565
6.11402	0.16654		6.11378	0.08698
6.11852	0.15819		6.11828	0.0878
6.12302	0.16008		6.12278	0.08825
6.12759	0.16489		6.12735	0.08829
6.13214	0.16673		6.1319	0.08802
6.13667	0.16446		6.13643	0.08467
6.14114	0.16309		6.1409	0.08882
6.14569	0.16321		6.14545	0.08669
6.1502	0.16715		6.14996	0.08758
6.1547	0.16651		6.15446	0.08745
6.1592	0.16582		6.15896	0.08749
6.16373	0.16547		6.16349	0.08817
6.16828	0.16971		6.16804	0.08803
6.17284	0.16852		6.1726	0.08845
6.17737	0.17082		6.17713	0.0888
6.18192	0.16582		6.18168	0.08698
6.18642	0.17386		6.18618	0.088
6.19094	0.15484		6.1907	0.08939
6.19552	0.16174		6.19528	0.08758
6.20003	0.16376		6.19979	0.08925
6.20457	0.16225		6.20434	0.08626
6.2091	0.16779		6.20886	0.08974
6.21364	0.16034		6.2134	0.08827
6.21814	0.16812		6.2179	0.08793
6.22264	0.16711		6.2224	0.08798
6.22719	0.15943		6.22695	0.08651
6.23171	0.16159		6.23147	0.08985
6.23628	0.16171		6.23604	0.08763
6.24081	0.16456		6.24057	0.08836
6.24535	0.16888		6.24511	0.08645
6.24992	0.1621		6.24968	0.08901
6.25445	0.16327		6.25421	0.0879
6.259	0.15844		6.25877	0.09074
6.26353	0.16673		6.26329	0.08745
6.26807	0.16102		6.26783	0.09068
6.27261	0.1645		6.27238	0.08739
6.27713	0.16298		6.27689	0.08875
6.28163	0.16695		6.28139	0.08765
6.2862	0.16033		6.28596	0.08743
6.29068	0.16761		6.29044	0.09015
6.29518	0.16123		6.29494	0.08823
6.29968	0.16192		6.29944	0.089
6.30421	0.16363		6.30397	0.08739
6.30874	0.16358		6.3085	0.08565
6.31325	0.16156		6.31301	0.08621
6.31779	0.16132		6.31755	0.08895
6.32234	0.1649		6.3221	0.09014
6.32684	0.15973		6.3266	0.08765
6.33135	0.15862		6.33111	0.08874
6.33591	0.16404		6.33567	0.08577
6.34046	0.16307		6.34022	0.08731
6.34499	0.15907		6.34475	0.08529
6.34952	0.15816		6.34928	0.0857
6.35404	0.15778		6.3538	0.08741
6.3586	0.15891		6.35836	0.08729
6.36309	0.16098		6.36285	0.08786
6.36766	0.16258		6.36742	0.08705
6.37215	0.16279		6.37192	0.08698
6.37667	0.15794		6.37643	0.08608
6.38125	0.16426		6.38101	0.08559
6.38578	0.15458		6.38554	0.08676
6.39032	0.15885		6.39008	0.08831
6.39489	0.16123		6.39465	0.08601
6.39942	0.1564		6.39918	0.08566
6.404	0.16324		6.40376	0.08836
6.40856	0.16472		6.40832	0.08674
6.41309	0.15544		6.41285	0.08514
6.4176	0.15652		6.41736	0.08722
6.42213	0.15909		6.42189	0.08831
6.4267	0.16255		6.42646	0.08817
6.43124	0.16243		6.431	0.08862
6.43578	0.16023		6.43554	0.08816
6.44032	0.1601		6.44008	0.08553
6.44486	0.15336		6.44462	0.08564
6.44944	0.16076		6.44921	0.08814
6.454	0.16231		6.45376	0.08675
6.45856	0.1627		6.45832	0.08817
6.46307	0.16048		6.46283	0.08765
6.46757	0.16144		6.46733	0.08716
6.4721	0.15551		6.47186	0.08854
6.47663	0.1621		6.47639	0.08826
6.48122	0.15943		6.48098	0.08569
6.48571	0.15901		6.48547	0.08551
6.49018	0.15737		6.48994	0.08862
6.49468	0.15991		6.49444	0.08582
6.49918	0.16374		6.49894	0.08632
6.50369	0.16141		6.50346	0.0895
6.50822	0.15089		6.50798	0.08634
6.51278	0.16035		6.51254	0.08565
6.51731	0.16148		6.51707	0.08621
6.5218	0.15563		6.52157	0.08666
6.52631	0.15661		6.52607	0.08583
6.53081	0.15468		6.53057	0.08568
6.53531	0.15929		6.53507	0.08923
6.53983	0.16054		6.53959	0.08786
6.54436	0.15267		6.54412	0.08718
6.54892	0.15584		6.54868	0.08551
6.55344	0.16306		6.5532	0.08898
6.55797	0.15669		6.55773	0.08861
6.56253	0.1592		6.56229	0.08892
6.56705	0.15212		6.56681	0.08559
6.57154	0.16398		6.5713	0.08868
6.57607	0.15952		6.57583	0.08775
6.5806	0.1658		6.58036	0.08595
6.58512	0.16258		6.58489	0.08832
6.58969	0.15939		6.58945	0.08611
6.59421	0.15887		6.59397	0.08597
6.59872	0.16048		6.59848	0.08526
6.60329	0.16324		6.60305	0.08592
6.60783	0.16192		6.60759	0.08642
6.61239	0.15737		6.61215	0.08764
6.61692	0.15345		6.61668	0.0861
6.62144	0.15365		6.6212	0.08602
6.62597	0.16037		6.62573	0.08481
6.63051	0.15678		6.63027	0.08643
6.63501	0.15618		6.63477	0.08788
6.63957	0.1624		6.63933	0.08604
6.64414	0.16082		6.6439	0.08534
6.64868	0.15482		6.64844	0.08684
6.65318	0.15793		6.65294	0.08509
6.65766	0.15722		6.65742	0.08396
6.66223	0.16103		6.66199	0.08775
6.66676	0.15655		6.66652	0.08818
6.67129	0.16039		6.67105	0.08621
6.67582	0.16091		6.67558	0.08483
6.68034	0.15668		6.6801	0.08841
6.68484	0.15154		6.6846	0.08661
6.68936	0.15627		6.68912	0.0868
6.69386	0.16255		6.69362	0.08746
6.69836	0.15453		6.69812	0.087
6.70286	0.15482		6.70262	0.08732
6.70739	0.15939		6.70715	0.08556
6.71197	0.15807		6.71173	0.08903
6.71652	0.15538		6.71628	0.08552
6.72105	0.15834		6.72081	0.08826
6.72559	0.14985		6.72535	0.088
6.73015	0.16106		6.72991	0.08678
6.73465	0.15831		6.73441	0.08809
6.73918	0.15669		6.73894	0.0872
6.7437	0.15584		6.74347	0.08873
6.74823	0.1581		6.74799	0.08712
6.7528	0.1546		6.75256	0.08862
6.75736	0.15716		6.75712	0.08817
6.76188	0.15643		6.76165	0.08607
6.7664	0.15844		6.76616	0.08722
6.77093	0.16143		6.77069	0.08638
6.77544	0.15484		6.7752	0.08794
6.78	0.15423		6.77976	0.08842
6.78451	0.15542		6.78427	0.08675
6.78904	0.15335		6.7888	0.08469
6.79362	0.1584		6.79338	0.0873
6.79815	0.15748		6.79791	0.08703
6.80266	0.16037		6.80242	0.08748
6.80719	0.15505		6.80695	0.08729
6.81173	0.16133		6.81149	0.08691
6.81627	0.15594		6.81603	0.08703
6.82081	0.15603		6.82057	0.08768
6.82538	0.15673		6.82514	0.0868
6.82995	0.16156		6.82971	0.08711
6.83449	0.15666		6.83426	0.08563
6.83902	0.16084		6.83878	0.08358
6.84354	0.15798		6.8433	0.08742
6.84804	0.15147		6.8478	0.08693
6.85254	0.15356		6.8523	0.0866
6.85706	0.15208		6.85682	0.08535
6.86156	0.16192		6.86132	0.08852
6.86609	0.15467		6.86585	0.08924
6.87056	0.15562		6.87032	0.08612
6.87511	0.15373		6.87487	0.08463
6.87961	0.1592		6.87937	0.08635
6.88415	0.15586		6.88391	0.08561
6.8887	0.15184		6.88846	0.08604
6.89323	0.16105		6.89299	0.0878
6.89774	0.1546		6.8975	0.08651
6.90224	0.15403		6.902	0.08622
6.90674	0.16168		6.9065	0.08778
6.91127	0.15314		6.91103	0.08747
6.9158	0.1632		6.91556	0.08533
6.92036	0.16043		6.92012	0.08787
6.92488	0.14831		6.92464	0.0879
6.92937	0.15455		6.92913	0.0868
6.93385	0.1602		6.93362	0.08696
6.93837	0.1523		6.93813	0.08733
6.9429	0.15463		6.94266	0.08712
6.9474	0.15924		6.94716	0.08689
6.95191	0.1514		6.95167	0.0876
6.95647	0.15391		6.95623	0.0846
6.96098	0.15479		6.96074	0.08853
6.96549	0.15706		6.96525	0.08709
6.97002	0.15597		6.96978	0.08542
6.97454	0.15409		6.9743	0.08543
6.97905	0.15522		6.97881	0.08583
6.9836	0.15473		6.98337	0.08615
6.98815	0.15578		6.98791	0.08695
6.99269	0.15615		6.99245	0.0877
6.99722	0.15472		6.99698	0.08482
7.00176	0.15213		7.00152	0.0868
7.00633	0.15786		7.00609	0.08435
7.01088	0.15251		7.01064	0.08735
7.01541	0.15601		7.01517	0.08557
7.01995	0.1424		7.01971	0.08589
7.02442	0.15315		7.02418	0.08544
7.02894	0.1583		7.0287	0.08546
7.03346	0.15278		7.03322	0.08563
7.03803	0.15477		7.03779	0.08817
7.04259	0.15895		7.04235	0.08678
7.04709	0.15566		7.04685	0.08668
7.05159	0.15275		7.05135	0.08691
7.05613	0.15519		7.05589	0.08719
7.06063	0.15673		7.06039	0.08638
7.06514	0.14955		7.06491	0.08557
7.06967	0.15576		7.06943	0.08456
7.07416	0.15813		7.07392	0.09007
7.07869	0.15229		7.07845	0.08625
7.08317	0.15608		7.08293	0.08819
7.08767	0.1565		7.08743	0.08933
7.0922	0.15111		7.09196	0.08848
7.09673	0.14453		7.09649	0.08649
7.10128	0.16006		7.10104	0.08608
7.10581	0.14635		7.10557	0.08566
7.11038	0.15394		7.11014	0.08573
7.11491	0.15718		7.11467	0.0872
7.11946	0.15288		7.11922	0.08528
7.12398	0.15714		7.12374	0.08689
7.12848	0.15119		7.12824	0.08743
7.13299	0.15522		7.13275	0.08704
7.13756	0.15681		7.13732	0.08813
7.14209	0.15401		7.14185	0.08559
7.14663	0.15903		7.14639	0.0847
7.15114	0.15287		7.1509	0.08484
7.15569	0.15084		7.15545	0.08536
7.1602	0.15078		7.15996	0.08408
7.16478	0.15438		7.16454	0.08709
7.16932	0.15027		7.16908	0.08614
7.17385	0.15393		7.17361	0.08521
7.17839	0.15248		7.17815	0.08711
7.18294	0.15755		7.1827	0.0863
7.18751	0.14987		7.18727	0.08591
7.19203	0.14656		7.19179	0.0883
7.19656	0.15733		7.19632	0.08704
7.20109	0.14991		7.20085	0.08594
7.20563	0.1512		7.20539	0.08427
7.21016	0.15113		7.20992	0.08715
7.21465	0.15694		7.21442	0.08679
7.2192	0.15049		7.21896	0.08303
7.22372	0.15963		7.22349	0.08607
7.22825	0.15045		7.22801	0.08677
7.23278	0.15475		7.23254	0.08573
7.23731	0.15739		7.23707	0.08706
7.24186	0.15063		7.24162	0.08593
7.24639	0.15595		7.24615	0.08707
7.25092	0.14915		7.25068	0.08501
7.25542	0.14398		7.25518	0.08728
7.2599	0.14832		7.25967	0.08602
7.26443	0.15526		7.26419	0.08821
7.26896	0.15085		7.26872	0.08554
7.27349	0.1542		7.27325	0.08769
7.278	0.15924		7.27776	0.0863
7.28253	0.15404		7.28229	0.08841
7.28706	0.15725		7.28682	0.08679
7.2916	0.15639		7.29136	0.08672
7.29613	0.15419		7.29589	0.08664
7.30066	0.15001		7.30042	0.08539
7.30518	0.14914		7.30494	0.08702
7.30972	0.15528		7.30948	0.08669
7.31428	0.14663		7.31404	0.08464
7.31881	0.15849		7.31857	0.08565
7.32334	0.1458		7.3231	0.08583
7.32786	0.1516		7.32762	0.08836
7.33236	0.15073		7.33212	0.08522
7.33695	0.15327		7.33671	0.08489
7.3415	0.14962		7.34127	0.0872
7.34605	0.15663		7.34581	0.08599
7.3506	0.14785		7.35036	0.08628
7.35517	0.1456		7.35493	0.08543
7.35967	0.15236		7.35943	0.08623
7.3642	0.15062		7.36396	0.08546
7.36874	0.14769		7.3685	0.08682
7.3733	0.14726		7.37306	0.08449
7.37786	0.15034		7.37763	0.0851
7.38242	0.15495		7.38218	0.08945
7.38693	0.14981		7.38669	0.08709
7.39146	0.15299		7.39122	0.08835
7.39595	0.15303		7.39571	0.08663
7.40046	0.1498		7.40022	0.08656
7.40502	0.15307		7.40478	0.08448
7.40953	0.14784		7.40929	0.08678
7.41406	0.14982		7.41382	0.08622
7.41856	0.15217		7.41832	0.08604
7.42307	0.14723		7.42283	0.08487
7.42763	0.15195		7.42739	0.08435
7.43215	0.15605		7.43192	0.08624
7.43668	0.14934		7.43644	0.08603
7.44124	0.15372		7.441	0.08547
7.44581	0.15944		7.44557	0.08513
7.45036	0.15622		7.45012	0.08479
7.45486	0.14519		7.45462	0.08629
7.45942	0.15604		7.45918	0.08619
7.46397	0.15919		7.46373	0.08356
7.46852	0.14929		7.46828	0.08529
7.47304	0.14993		7.4728	0.0865
7.47757	0.14639		7.47733	0.0859
7.4821	0.14826		7.48186	0.0854
7.48663	0.15151		7.48639	0.08457
7.49116	0.15174		7.49092	0.08565
7.49571	0.14584		7.49547	0.0842
7.50027	0.15163		7.50003	0.08768
7.50478	0.15597		7.50454	0.08744
7.50931	0.14853		7.50907	0.0858
7.51382	0.15222		7.51358	0.08391
7.51834	0.14605		7.5181	0.08513
7.52284	0.14676		7.5226	0.08745
7.52738	0.14499		7.52714	0.08588
7.53192	0.15299		7.53168	0.08538
7.53646	0.14892		7.53622	0.08568
7.54102	0.1438		7.54078	0.08523
7.54554	0.15346		7.5453	0.08631
7.55008	0.1479		7.54985	0.08604
7.55465	0.14617		7.55441	0.08561
7.55919	0.1586		7.55896	0.08517
7.56371	0.15143		7.56347	0.084
7.56821	0.15659		7.56797	0.08478
7.57272	0.15262		7.57248	0.08506
7.57726	0.15001		7.57702	0.08363
7.58182	0.15254		7.58158	0.08313
7.58632	0.14832		7.58608	0.08593
7.59086	0.14599		7.59062	0.08539
7.59537	0.14738		7.59514	0.08618
7.59992	0.14198		7.59968	0.08777
7.60447	0.1516		7.60423	0.08669
7.60903	0.14856		7.60879	0.08632
7.61358	0.14669		7.61334	0.08466
7.61811	0.15016		7.61787	0.08551
7.62261	0.14601		7.62237	0.0867
7.62711	0.15154		7.62687	0.08226
7.63164	0.14488		7.6314	0.08435
7.63617	0.14743		7.63593	0.08685
7.64069	0.14651		7.64045	0.08741
7.64522	0.14878		7.64498	0.08533
7.64975	0.15511		7.64951	0.08604
7.65428	0.14815		7.65404	0.08612
7.65881	0.15391		7.65857	0.08514
7.66333	0.1464		7.66309	0.08547
7.66787	0.15019		7.66763	0.08399
7.6724	0.14955		7.67216	0.08705
7.67694	0.14477		7.6767	0.08549
7.68147	0.15202		7.68123	0.08511
7.68603	0.14857		7.68579	0.08595
7.6906	0.14364		7.69036	0.08522
7.69512	0.14679		7.69488	0.08789
7.69967	0.14742		7.69943	0.08579
7.70422	0.1461		7.70399	0.08527
7.70877	0.14779		7.70853	0.08413
7.71331	0.14493		7.71307	0.08616
7.71785	0.14692		7.71761	0.08701
7.72236	0.14357		7.72212	0.08385
7.72689	0.14766		7.72665	0.08817
7.7314	0.15032		7.73116	0.08762
7.73595	0.1537		7.73571	0.08688
7.74046	0.14687		7.74022	0.08468
7.74496	0.14827		7.74472	0.08513
7.74949	0.14608		7.74925	0.08618
7.75402	0.14796		7.75378	0.08632
7.75856	0.15249		7.75832	0.08777
7.76307	0.14487		7.76283	0.08632
7.76758	0.15206		7.76734	0.08599
7.77211	0.14985		7.77187	0.08692
7.77661	0.14706		7.77637	0.08576
7.78115	0.14926		7.78091	0.08539
7.78565	0.14317		7.78541	0.08615
7.79021	0.14672		7.78997	0.08753
7.79476	0.14992		7.79452	0.08426
7.79932	0.14446		7.79908	0.08592
7.80382	0.14575		7.80358	0.08662
7.80832	0.14983		7.80808	0.0869
7.81282	0.14808		7.81258	0.08514
7.81732	0.14592		7.81708	0.08423
7.82185	0.14591		7.82161	0.08432
7.82635	0.14716		7.82611	0.0856
7.83087	0.14794		7.83063	0.08536
7.83539	0.15195		7.83515	0.08796
7.8399	0.15203		7.83966	0.08345
7.84443	0.14854		7.84419	0.08717
7.84894	0.14515		7.8487	0.08684
7.85353	0.14457		7.85329	0.08712
7.85805	0.1446		7.85781	0.08566
7.8626	0.15188		7.86236	0.08621
7.86717	0.13736		7.86693	0.08433
7.87172	0.15041		7.87148	0.08804
7.87626	0.14052		7.87602	0.08461
7.88078	0.14748		7.88054	0.08402
7.88532	0.14832		7.88508	0.08635
7.88987	0.14857		7.88963	0.08689
7.89443	0.1467		7.89419	0.08501
7.89898	0.14884		7.89875	0.08449
7.90356	0.14126		7.90332	0.0861
7.90807	0.14914		7.90783	0.08506
7.91258	0.14639		7.91234	0.08561
7.91711	0.14827		7.91687	0.08495
7.92164	0.14298		7.9214	0.08728
7.92614	0.1464		7.9259	0.08672
7.93069	0.14632		7.93045	0.08554
7.93525	0.15079		7.93501	0.085
7.93976	0.1464		7.93952	0.08623
7.94429	0.14215		7.94405	0.08423
7.94884	0.14465		7.9486	0.08618
7.95339	0.1367		7.95315	0.08691
7.9579	0.14354		7.95766	0.08217
7.9624	0.14724		7.96216	0.08723
7.96689	0.15034		7.96665	0.08493
7.97143	0.14873		7.97119	0.08455
7.97597	0.15088		7.97573	0.08429
7.98052	0.14316		7.98028	0.08471
7.98508	0.14949		7.98484	0.08594
7.98961	0.14314		7.98937	0.08423
7.99414	0.13912		7.9939	0.08538
7.99869	0.14096		7.99845	0.08628
8.00325	0.14398		8.00301	0.08621
8.00779	0.14204		8.00755	0.08587
8.01232	0.1459		8.01208	0.08466
8.01686	0.14032		8.01662	0.08695
8.02141	0.14		8.02117	0.08506
8.02595	0.14972		8.02572	0.08606
8.03045	0.15246		8.03022	0.08689
8.035	0.14447		8.03476	0.08505
8.03952	0.14398		8.03928	0.08231
8.04407	0.14116		8.04383	0.08276
8.04864	0.14396		8.0484	0.08603
8.0532	0.13933		8.05296	0.08653
8.05776	0.14587		8.05752	0.08428
8.0623	0.14527		8.06206	0.08652
8.06686	0.14821		8.06662	0.08498
8.07138	0.14668		8.07115	0.0847
8.07593	0.14581		8.07569	0.08552
8.08048	0.14102		8.08024	0.08498
8.08508	0.14593		8.08484	0.08409
8.08965	0.1441		8.08941	0.08563
8.09416	0.14172		8.09392	0.08591
8.09866	0.14879		8.09842	0.08721
8.1032	0.14678		8.10296	0.08599
8.10772	0.14637		8.10748	0.08602
8.11224	0.14631		8.11201	0.08378
8.11679	0.14404		8.11655	0.08632
8.12129	0.14391		8.12105	0.08563
8.1258	0.14327		8.12556	0.08441
8.13031	0.14319		8.13007	0.08586
8.13479	0.14253		8.13455	0.08476
8.13929	0.13692		8.13905	0.08616
8.14381	0.14557		8.14357	0.08578
8.14831	0.13882		8.14807	0.08373
8.15286	0.15215		8.15261	0.08437
8.15738	0.15177		8.15714	0.08528
8.16191	0.14619		8.16167	0.08503
8.16644	0.14973		8.1662	0.08477
8.17099	0.14705		8.17075	0.086
8.17556	0.14002		8.17532	0.08454
8.1801	0.14543		8.17986	0.08437
8.18463	0.14259		8.18439	0.08612
8.18916	0.14348		8.18892	0.08459
8.19372	0.14632		8.19348	0.0861
8.19826	0.14461		8.19802	0.08698
8.2028	0.14443		8.20256	0.08687
8.20735	0.14559		8.20711	0.08208
8.21191	0.14444		8.21167	0.08724
8.21644	0.14102		8.2162	0.08545
8.22094	0.14694		8.2207	0.08284
8.22548	0.1467		8.22524	0.0855
8.23008	0.14755		8.22984	0.08413
8.23462	0.14234		8.23438	0.08555
8.23917	0.14515		8.23893	0.08551
8.2437	0.13981		8.24346	0.08447
8.24823	0.14159		8.24799	0.08559
8.25276	0.13928		8.25252	0.08568
8.25732	0.14849		8.25709	0.08751
8.26184	0.14571		8.2616	0.08709
8.26635	0.14653		8.26611	0.0854
8.27087	0.14028		8.27063	0.08359
8.27542	0.1406		8.27518	0.08482
8.27995	0.14317		8.27971	0.08503
8.28449	0.14242		8.28425	0.08421
8.28898	0.14577		8.28874	0.08403
8.29351	0.14147		8.29327	0.08471
8.29803	0.14146		8.29779	0.08452
8.30253	0.14147		8.30229	0.08652
8.30706	0.1498		8.30682	0.08452
8.31156	0.13825		8.31132	0.08546
8.31606	0.14372		8.31582	0.08368
8.32055	0.14566		8.32031	0.08409
8.32507	0.13727		8.32483	0.08454
8.3296	0.14045		8.32936	0.08507
8.33413	0.13682		8.33389	0.08408
8.33864	0.14948		8.3384	0.08442
8.34314	0.14073		8.3429	0.08662
8.34764	0.14925		8.3474	0.08244
8.35223	0.13764		8.35199	0.08537
8.35673	0.14167		8.35649	0.0853
8.36126	0.14652		8.36102	0.08392
8.3658	0.14126		8.36556	0.08421
8.37035	0.14524		8.37011	0.08483
8.37485	0.15148		8.37461	0.08303
8.37937	0.13678		8.37913	0.08307
8.38389	0.14472		8.38365	0.08574
8.38844	0.15055		8.3882	0.08332
8.39295	0.14059		8.39271	0.08392
8.39751	0.13907		8.39727	0.08388
8.40202	0.13912		8.40178	0.08258
8.40656	0.14795		8.40632	0.08677
8.4111	0.14171		8.41086	0.0836
8.41564	0.14836		8.4154	0.08313
8.42016	0.14274		8.41992	0.0837
8.4247	0.13773		8.42446	0.08539
8.4293	0.14087		8.42906	0.08592
8.43386	0.145		8.43363	0.08435
8.43841	0.13983		8.43817	0.084
8.44299	0.13922		8.44275	0.08525
8.44752	0.14932		8.44728	0.08494
8.45202	0.14079		8.45178	0.08581
8.45654	0.14654		8.45631	0.08372
8.46104	0.14384		8.46081	0.08686
8.46556	0.1446		8.46532	0.08498
8.47009	0.13429		8.46985	0.08413
8.47459	0.14277		8.47435	0.08407
8.47909	0.14324		8.47885	0.0869
8.48361	0.14183		8.48337	0.08323
8.48813	0.13979		8.48789	0.08507
8.49268	0.14181		8.49244	0.08486
8.49721	0.14568		8.49697	0.08635
8.50175	0.1405		8.50151	0.08266
8.50631	0.14004		8.50607	0.08369
8.51086	0.13785		8.51062	0.08561
8.51542	0.14579		8.51518	0.08623
8.51992	0.14327		8.51968	0.08408
8.52445	0.13528		8.52421	0.08605
8.52897	0.14176		8.52873	0.08367
8.5335	0.14093		8.53326	0.08389
8.53803	0.14117		8.53779	0.08633
8.54259	0.13783		8.54235	0.08421
8.54711	0.13972		8.54687	0.08397
8.55164	0.14306		8.5514	0.08421
8.55617	0.13804		8.55593	0.08609
8.56068	0.14166		8.56044	0.08679
8.5652	0.14101		8.56496	0.08194
8.5697	0.14242		8.56946	0.08204
8.57422	0.14172		8.57398	0.08514
8.57877	0.14319		8.57853	0.08418
8.58329	0.14849		8.58305	0.08642
8.58784	0.14034		8.5876	0.08335
8.59238	0.1359		8.59214	0.08327
8.59692	0.13586		8.59668	0.08407
8.60145	0.13977		8.60121	0.08444
8.606	0.14205		8.60576	0.08444
8.61056	0.14699		8.61032	0.08369
8.61508	0.14365		8.61484	0.08488
8.61962	0.14213		8.61939	0.08524
8.62413	0.14058		8.62389	0.08324
8.62863	0.14447		8.62839	0.08341
8.63317	0.1421		8.63293	0.08422
8.63771	0.14072		8.63747	0.08283
8.64224	0.14015		8.642	0.087
8.64674	0.13434		8.6465	0.08247
8.65132	0.1441		8.65108	0.08458
8.65581	0.13552		8.65557	0.0849
8.66031	0.14815		8.66007	0.08594
8.66485	0.14322		8.66461	0.08583
8.6694	0.13864		8.66916	0.08201
8.6739	0.13897		8.67366	0.08493
8.67847	0.14087		8.67823	0.08206
8.683	0.13916		8.68276	0.08408
8.68753	0.13733		8.68729	0.08553
8.69207	0.14212		8.69183	0.08336
8.69657	0.14694		8.69633	0.08619
8.70112	0.13722		8.70088	0.08404
8.70565	0.13984		8.70541	0.08667
8.71015	0.13892		8.70991	0.08407
8.71468	0.13845		8.71444	0.08267
8.71922	0.13411		8.71898	0.08537
8.72378	0.13978		8.72354	0.08424
8.72833	0.13867		8.72809	0.08709
8.73287	0.14066		8.73263	0.08442
8.73737	0.13688		8.73713	0.08411
8.74192	0.13914		8.74168	0.08409
8.7465	0.1429		8.74626	0.08507
8.75105	0.13839		8.75081	0.08455
8.75562	0.13772		8.75538	0.08203
8.76012	0.14216		8.75988	0.08621
8.76466	0.13402		8.76442	0.08492
8.76922	0.1389		8.76898	0.08528
8.77373	0.1425		8.77349	0.08616
8.77826	0.13422		8.77802	0.08522
8.78283	0.13667		8.78259	0.08436
8.78737	0.14079		8.78713	0.08501
8.7919	0.13824		8.79166	0.08577
8.79642	0.14222		8.79619	0.08169
8.80097	0.14243		8.80073	0.08523
8.80549	0.14391		8.80525	0.08524
8.81004	0.14004		8.8098	0.08411
8.81458	0.13751		8.81434	0.08567
8.81913	0.13628		8.81889	0.08385
8.82366	0.14377		8.82342	0.08636
8.82822	0.14045		8.82798	0.0842
8.83278	0.13541		8.83254	0.08414
8.8373	0.13808		8.83706	0.08462
8.84181	0.14287		8.84157	0.087
8.84631	0.14036		8.84607	0.08435
8.85081	0.14343		8.85057	0.08569
8.8553	0.13761		8.85506	0.08454
8.8598	0.13718		8.85956	0.08432
8.86431	0.14285		8.86407	0.08667
8.86881	0.14079		8.86857	0.08318
8.8733	0.13848		8.87306	0.08492
8.87782	0.14084		8.87758	0.08565
8.88234	0.1349		8.8821	0.08406
8.88684	0.14021		8.8866	0.08205
8.89135	0.13988		8.89111	0.08357
8.89588	0.14354		8.89564	0.08307
8.90044	0.14083		8.9002	0.08274
8.90499	0.14232		8.90475	0.08282
8.90952	0.13941		8.90928	0.08233
8.91406	0.13878		8.91382	0.08365
8.91864	0.14266		8.9184	0.08457
8.92314	0.14439		8.9229	0.08164
8.92769	0.14277		8.92745	0.08399
8.93221	0.13918		8.93197	0.0859
8.93677	0.13814		8.93653	0.08518
8.94128	0.13461		8.94104	0.08587
8.94585	0.14311		8.94561	0.08242
8.95039	0.1376		8.95015	0.0841
8.95494	0.14095		8.9547	0.08276
8.95942	0.1445		8.95918	0.08438
8.96393	0.13847		8.9637	0.0847
8.96844	0.13755		8.9682	0.0846
8.97296	0.1379		8.97272	0.08577
8.97748	0.14383		8.97724	0.08179
8.98202	0.14004		8.98178	0.08422
8.98655	0.13749		8.98631	0.0842
8.99106	0.13847		8.99082	0.08535
8.9956	0.13614		8.99536	0.08505
9.00013	0.14151		8.99989	0.08468
9.00464	0.14095		9.0044	0.08285
9.00918	0.14722		9.00894	0.08389
9.01372	0.13691		9.01349	0.08418
9.01829	0.13858		9.01806	0.08415
9.02285	0.1309		9.02261	0.08514
9.02738	0.13898		9.02714	0.08297
9.03192	0.14234		9.03168	0.08392
9.03646	0.13802		9.03622	0.08479
9.04102	0.1341		9.04078	0.08518
9.04549	0.13254		9.04525	0.08445
9.05002	0.13797		9.04978	0.08684
9.05453	0.13547		9.05429	0.08471
9.05907	0.13921		9.05883	0.0848
9.06364	0.14147		9.0634	0.08418
9.06817	0.13732		9.06793	0.08433
9.07267	0.1417		9.07243	0.08291
9.0772	0.1413		9.07696	0.08493
9.08171	0.14264		9.08147	0.08452
[truncated: 8,147 more rows]

## Sheet: Fig. 2e
Curve i			Curve ii
Time (h)	Yield (%)		Time (h)	Yield (%)
0.00304	0.16226		0.0028	0.01263
0.00754	-0.00496		0.00731	-0.20907
0.01206	-0.03881		0.01182	0.27046
0.01659	0.05808		0.01635	0.32027
0.02113	0.0433		0.02089	0.35719
0.02566	67.3233		0.02542	1.325
0.0302	70.7733		0.02996	0.76
0.03475	74.225		0.03451	1.56
0.03934	71.3667		0.0391	2.39
0.04386	72.9617		0.04362	2.77
0.04842	73.655		0.04818	3.3
0.05293	72.5217		0.05269	3.895
0.05743	73.1667		0.05719	4.845
0.06199	70.675		0.06175	5.475
0.06654	68.2517		0.0663	5.935
0.07106	70.995		0.07082	6.625
0.07561	72.2217		0.07537	7.735
0.08017	68.5367		0.07993	7.57
0.0847	72.2317		0.08446	9.63
0.08925	70.1617		0.08901	9.01
0.09378	69.5867		0.09354	10.45
0.09834	70.7617		0.0981	11.415
0.10291	70.1017		0.10267	11.92
0.10746	70.7133		0.10722	11.895
0.11199	69.015		0.11175	13.255
0.11653	70.155		0.11629	13.555
0.12106	69.775		0.12082	15.04
0.12559	71.6567		0.12535	15.35
0.1301	69.59		0.12986	15.45
0.13466	69.7883		0.13442	16.99
0.1392	71.04		0.13896	17.49
0.14374	70.0633		0.1435	18.27
0.14828	70.78		0.14804	18.435
0.15284	69.86		0.1526	19.935
0.15738	70.9683		0.15714	20.665
0.16192	70.745		0.16168	20.23
0.1665	72.7633		0.16627	20.69
0.17109	69.08		0.17085	21.68
0.17565	69.1333		0.17541	22.655
0.18017	68.9817		0.17993	22.04
0.18467	69.45		0.18443	22.94
0.18917	67.9783		0.18893	24.075
0.19367	66.6283		0.19343	24.685
0.19817	67.7333		0.19793	24.52
0.20827	68.3483		0.20803	25.115
0.2128	69.3883		0.21256	25.09
0.21734	70.12		0.2171	25.555
0.22189	67.7517		0.22165	27.18
0.22645	66.8933		0.22621	26.07
0.23098	67.0567		0.23074	27.725
0.23553	67.505		0.23529	26.82
0.24007	66.7967		0.23983	26.655
0.24462	67.13		0.24438	27.645
0.24917	67.9333		0.24893	29.4
0.2537	65.755		0.25346	28.93
0.2582	68.4467		0.25796	29.63
0.2627	67.465		0.26246	29.025
0.26723	66.54		0.26699	30.41
0.2718	65.62		0.27156	29.925
0.27635	68.4433		0.27611	29.65
0.28088	67.5633		0.28064	30.92
0.28543	65.4433		0.2852	31.22
0.28994	66.19		0.2897	30.405
0.29445	65.925		0.29421	32.16
0.29899	66.87		0.29875	31.46
0.30352	65.1617		0.30328	32.25
0.30807	65.635		0.30783	32.53
0.31262	63.9283		0.31238	31.845
0.3172	65.265		0.31696	33.295
0.32173	65.45		0.32149	32.305
0.32628	64.585		0.32604	32.9
0.33085	63.9133		0.33061	32.94
0.33542	65.265		0.33518	32.66
0.33995	64.4433		0.33971	34.015
0.34448	63.585		0.34424	35.27
0.34903	64.52		0.34879	34.585
0.35357	64.4867		0.35333	33.995
0.3581	63.71		0.35786	35.415
0.36264	63.6983		0.3624	35.305
0.3672	63.6333		0.36696	35.815
0.37168	64.4767		0.37144	35.83
0.37618	62.145		0.37595	35.37
0.3807	62.7883		0.38046	35.425
0.38524	63.575		0.385	36.62
0.38978	63.5733		0.38954	36.12
0.39429	62.57		0.39405	35.915
0.39885	63.0617		0.39861	35.975
0.40341	62.185		0.40317	36.885
0.40797	63.16		0.40774	37.38
0.4125	63.0483		0.41226	37.775
0.41703	60.9133		0.41679	36.605
0.42156	61.115		0.42132	37.09
0.42607	60.615		0.42583	37.185
0.4306	61.7033		0.43036	37.21
0.43514	62.755		0.4349	38.385
0.44485	63.9983		0.44461	38.65
0.44935	62.47		0.44911	37.65
0.45385	60.4183		0.45361	37.84
0.45839	59.6617		0.45815	38.45
0.46293	62.1433		0.46269	39.76
0.46749	60.9417		0.46725	38.48
0.47202	61.5367		0.47178	38.945
0.47656	60.7217		0.47632	37.83
0.48114	59.7483		0.4809	39.115
0.4857	60.5933		0.48546	39.675
0.49025	57.725		0.49001	39.28
0.49478	61.0417		0.49454	39.515
0.49932	59.885		0.49908	39.035
0.50385	60.99		0.50361	40.11
0.51388	62.9733		0.51364	40.26
0.5184	59.7583		0.51816	38.88
0.52295	59.8883		0.52271	39.425
0.52749	57.885		0.52725	40.705
0.53202	58.2067		0.53178	39.07
0.53653	61.5517		0.53629	41.315
0.54106	58.745		0.54082	39.91
0.5456	59.07		0.54536	40.33
0.55016	58.7967		0.54992	40.38
0.55471	58.1667		0.55447	40.59
0.55924	57.8233		0.559	41.6
0.56374	59.195		0.5635	41.185
0.56829	58.2533		0.56806	41.55
0.57282	58.0117		0.57258	40.665
0.57735	58.5033		0.57711	40.485
0.58184	58.445		0.5816	41.49
0.58635	58.8233		0.58611	41.6
0.59087	57.7133		0.59063	41.41
0.59537	58.9483		0.59513	41.635
0.59987	58.0983		0.59963	41.02
0.60437	58.35		0.60413	41.685
0.60885	57.8167		0.60861	41.44
0.61338	57.6283		0.61314	41.61
0.61792	57.8017		0.61768	42.025
0.62242	56.2833		0.62218	41.86
0.62695	58.2033		0.62671	42.195
0.63146	56.87		0.63122	41.8
0.63605	57.65		0.63581	42.73
0.64057	56.3083		0.64033	41.925
0.64512	56.08		0.64488	41.8
0.64966	55.8567		0.64942	42.695
0.65416	56.45		0.65392	43.44
0.65869	57.15		0.65845	42.67
0.66324	57.5067		0.663	42.765
0.66778	57.4283		0.66754	42.75
0.6723	56.8467		0.67206	42.45
0.67684	56.235		0.6766	42.965
0.68135	55.8167		0.68111	44.055
0.68592	54.9883		0.68568	43.27
0.69046	54.395		0.69022	42.32
0.69496	56.535		0.69472	42.875
0.69949	54.5733		0.69925	42.235
0.70403	55.9583		0.70379	43.18
0.70859	56.18		0.70835	44.03
0.71313	54.19		0.71289	43.645
0.71766	56.3033		0.71742	43.67
0.7222	54.4933		0.72196	44.745
0.72673	56.05		0.72649	44.93
0.73124	54.3		0.731	44.23
0.73581	55.745		0.73557	43.095
0.74035	56.1433		0.74011	43.46
0.74486	56.4683		0.74462	43.03
0.74937	55.3767		0.74913	43.315
0.75384	54.2867		0.7536	44.615
0.75835	53.4733		0.75811	44.23
0.76291	54.78		0.76267	42.28
0.76743	55.1067		0.76719	43.56
0.77196	54.8067		0.77172	44.62
0.77652	54.215		0.77628	45.26
0.78103	53.6133		0.78079	44
0.78554	54.8717		0.7853	44.885
0.79009	54.7933		0.78985	45.545
0.79459	54.2183		0.79435	43.985
0.79909	53.05		0.79885	44.945
0.80359	54.95		0.80335	44.99
0.80814	54.8		0.8079	43.575
0.81264	54.0767		0.8124	45.38
0.81714	54.0483		0.8169	44.285
0.82166	54.6683		0.82142	45.375
0.82618	54.3267		0.82594	44.68
0.83074	53.8467		0.8305	44.45
0.83531	53.185		0.83507	45.395
0.83985	52.58		0.83961	44.205
0.84438	54.2333		0.84414	44.54
0.84888	53.0567		0.84864	44.04
0.85346	54.7067		0.85322	44.29
0.85802	52.23		0.85778	44.53
0.86257	54.6483		0.86233	44.59
0.86711	54.1683		0.86687	45.33
0.87167	54.3		0.87143	45.98
0.87618	53.4833		0.87594	45.15
0.8807	52.9833		0.88046	45.64
0.8852	52.9217		0.88496	44.535
0.88974	53.16		0.8895	44.55
0.89429	52.085		0.89405	43.64
0.89884	52.1483		0.8986	45.645
0.90336	51.6617		0.90312	45.24
0.90795	52.135		0.90771	46.335
0.91249	51.9017		0.91225	45.815
0.91704	52.3483		0.9168	46.25
0.92158	51.8483		0.92135	44.075
0.92611	52.1817		0.92587	46.135
0.93061	51.58		0.93037	46.485
0.93515	51.8467		0.93491	45.78
0.93965	51.73		0.93941	45.875
0.94412	51.5633		0.94389	46.52
0.94865	50.0117		0.94841	45.705
0.95319	50.4217		0.95296	45.245
0.95771	51.27		0.95747	46.045
0.96224	53.5783		0.962	45.515
0.96671	52.7483		0.96647	47.075
0.97121	51.1733		0.97097	45.995
0.97574	51.135		0.9755	45.885
0.98026	52.0483		0.98002	45.965
0.98479	50.9933		0.98455	45.96
0.98931	51.15		0.98907	45.69
0.99389	51.9417		0.99365	46.67
0.99842	51.7133		0.99818	46
1.00296	53.5433		1.00272	45.32
1.00751	50.335		1.00727	45.655
1.01204	52.14		1.0118	46.285
1.01657	50.0817		1.01633	46.18
1.02107	50.02		1.02083	45.565
1.02557	50.3333		1.02533	45.49
1.03007	49.5233		1.02983	46.515
1.03458	51.2433		1.03434	45.86
1.03907	51.6467		1.03883	46.745
1.04362	51.5067		1.04338	46.415
1.04814	51.4167		1.0479	45.535
1.0527	51.4417		1.05246	44.66
1.05722	49.89		1.05699	46.42
1.06174	49.2867		1.0615	47.125
1.06628	50.2483		1.06604	46.62
1.07079	50.6817		1.07055	46.975
1.07532	48.98		1.07508	46.835
1.07986	50.3233		1.07962	46.655
1.08442	49.3083		1.08418	45.775
1.08893	49.1033		1.08869	46.3
1.0935	50.6967		1.09326	44.825
1.09804	49.0383		1.0978	46.645
1.1026	49.805		1.10236	46.4
1.10714	50.1283		1.1069	47.4
1.11167	49.8767		1.11143	45.415
1.11622	49.1933		1.11598	45.505
1.12078	49.305		1.12054	45.66
1.12531	50.2583		1.12507	47.065
1.12982	49.6467		1.12958	46.295
1.13432	50.8983		1.13408	47.44
1.13885	50.4483		1.13861	47.38
1.14337	50.71		1.14314	46.9
1.14794	48.7817		1.14771	46.84
1.15246	49.3983		1.15222	46.165
1.15703	50.3533		1.15679	46.445
1.16158	48.4817		1.16134	47.295
1.16614	48.5467		1.1659	46.88
1.17069	48.98		1.17045	46.925
1.17522	48.885		1.17498	46.55
1.17978	47.1717		1.17954	46.16
1.18437	48.0633		1.18413	46.22
1.1889	48.635		1.18866	47.355
1.19343	50.1783		1.19319	46.425
1.19793	49.1833		1.19769	46.48
1.20246	49.4967		1.20222	46.45
1.20697	48.2633		1.20673	47.74
1.21147	49.23		1.21123	46.8
1.21597	48.9033		1.21573	47.4
1.22044	47.9667		1.2202	47.365
1.22494	47.605		1.2247	47.95
1.22946	46.7817		1.22922	47.4
1.23396	48.8617		1.23372	46.84
1.23846	49.6133		1.23822	45.595
1.24297	48.3233		1.24273	46.825
1.24751	48.5367		1.24727	46.82
1.25201	48.2667		1.25177	47.53
1.25656	48.1033		1.25632	48.18
1.26107	47.8683		1.26083	47.515
1.2656	47.1583		1.26536	47.565
1.27015	47.97		1.26991	45.975
1.27467	46.9517		1.27443	47.87
1.27922	47.5783		1.27898	47.14
1.28375	47.805		1.28351	46.88
1.2883	48.785		1.28807	47.63
1.29285	47.6883		1.29261	47.645
1.29739	48.4267		1.29715	48.755
1.30191	46.8383		1.30167	47.325
1.30648	47.5667		1.30624	47.27
1.311	47.485		1.31076	46.875
1.31552	49.3967		1.31529	48.885
1.32003	47.915		1.31979	47.255
1.32453	46.9567		1.32429	47.905
1.32907	47.2917		1.32883	46.745
1.33357	47.01		1.33333	47.815
1.33815	47.8883		1.33791	47.795
1.34266	48.2883		1.34242	46.72
1.34718	46.4933		1.34694	46.285
1.35169	46.8283		1.35145	46.595
1.35622	47.33		1.35598	47.045
1.36072	45.8883		1.36048	47.235
1.36522	46.0217		1.36498	48.355
1.36979	45.985		1.36955	47.68
1.3743	45.6417		1.37406	47.165
1.37884	47.2333		1.3786	46.26
1.3834	46.2767		1.38316	47.225
1.38791	45.995		1.38767	47.705
1.39241	45.865		1.39217	48.56
1.39694	45.6067		1.3967	47.41
1.40144	45.675		1.4012	47.925
1.40601	46.2433		1.40577	47.58
1.41052	45.5717		1.41028	46.78
1.41505	45.78		1.41481	47.66
1.41958	46.1333		1.41934	46.975
1.42412	45.16		1.42388	47.3
1.42868	47.4		1.42844	47.335
1.43319	45.305		1.43295	46.895
1.43773	45.005		1.43749	46.29
1.44227	45.74		1.44203	47.11
1.44682	45.0967		1.44658	46.83
1.45132	45.79		1.45108	48.6
1.45589	45.8483		1.45565	46.955
1.46041	47.665		1.46017	46.585
1.46496	47.3383		1.46472	46.145
1.46948	45.9717		1.46924	46.53
1.47401	45.38		1.47377	47.68
1.47855	46.3733		1.47831	47.585
1.48308	46.6383		1.48284	46.905
1.48765	46.6667		1.48741	46.175
1.49219	46.05		1.49195	47.73
1.49669	44.6183		1.49645	47.27
1.50122	45.8133		1.50098	48.39
1.5057	45.1617		1.50546	46.355
1.51027	45.04		1.51003	48.195
1.51481	45.3217		1.51457	48.815
1.51931	46.8233		1.51907	47.93
1.52387	45.295		1.52363	48.075
1.52837	45.7567		1.52813	47.655
1.53294	44.9		1.5327	48.765
1.53745	44.685		1.53721	47.625
1.54199	45.7717		1.54175	47.975
1.54655	46.1733		1.54631	47.665
1.55109	43.5417		1.55085	47.82
1.55562	47.175		1.55538	46.915
1.56012	45.0767		1.55988	47.185
1.56462	45.6567		1.56438	47.925
1.56915	45.27		1.56891	48.675
1.57367	44.7633		1.57343	48.365
1.5782	45.4383		1.57796	47.575
1.58274	44.7967		1.5825	46.73
1.58729	44.4483		1.58705	47.72
1.59184	45.9283		1.5916	47.365
1.59637	45.64		1.59613	46.95
1.60087	45.5533		1.60063	48.95
1.6054	43.8617		1.60516	45.775
1.60995	45.72		1.60971	47.85
1.61454	43.8783		1.6143	47.255
1.61902	44.5617		1.61878	48.225
1.62356	43.9817		1.62332	48.23
1.62812	42.1783		1.62788	46.335
1.63263	43.2017		1.63239	47.37
1.63719	43.0267		1.63695	47.405
1.64173	44.1417		1.64149	47.645
1.64629	43.6083		1.64605	46.68
1.65086	44.6933		1.65062	48.335
1.65538	43.875		1.65514	46.965
1.6599	44.175		1.65966	46.34
1.66444	44.8483		1.6642	48.415
1.66897	43.29		1.66873	48.235
1.67346	43.9717		1.67323	47.835
1.67802	44.7583		1.67778	47.075
1.68257	44.9583		1.68234	47.945
1.68708	44.215		1.68684	48.335
1.6916	43.7467		1.69136	46.555
1.69612	44.8833		1.69588	47.945
1.70063	42.4967		1.70039	47.905
1.70516	44.1017		1.70492	47.48
1.70964	43.6983		1.7094	47.06
1.71413	42.8883		1.71389	47.115
1.71871	43.5817		1.71847	46.725
1.7233	44.0383		1.72306	47.34
1.7278	42.5517		1.72756	47.955
1.73231	44.2883		1.73207	46.795
1.73684	44.005		1.7366	47.085
1.74139	44.5233		1.74115	46.91
1.74595	43.445		1.74571	46.86
1.75055	43.4933		1.75031	47.165
1.75507	42.6433		1.75483	48.965
1.7596	44.28		1.75936	47.435
1.76413	42.5183		1.76389	47.06
1.76867	40.9833		1.76843	47.165
1.77319	43.225		1.77295	48.13
1.77771	43.2967		1.77747	47.795
1.78224	43.44		1.782	46.335
1.78677	43.2783		1.78653	46.945
1.7913	42.5533		1.79106	47.55
1.7958	43.2767		1.79556	47.38
1.80037	43.63		1.80013	47.895
1.80491	43.9367		1.80467	46.52
1.80945	43.6767		1.80921	48.155
1.81396	43.9417		1.81372	48.075
1.8185	42.9417		1.81827	47.335
1.82303	42.4917		1.82279	48.82
1.82753	42.9217		1.82729	47.11
1.83203	43.7867		1.83179	47.785
1.83655	42.17		1.83631	47.575
1.84107	43.525		1.84083	48.29
1.84563	43.4083		1.84539	48.13
1.85017	42.78		1.84993	46.98
1.8547	42.52		1.85446	47.46
1.85924	42.0217		1.859	47.105
1.86378	43.5267		1.86354	48.01
1.86834	42.41		1.8681	46.955
1.87288	43.2933		1.87264	48
1.87741	42.715		1.87717	46.49
1.88191	42.0283		1.88167	46.54
1.88641	43.37		1.88617	46.115
1.89093	42.04		1.89069	47.265
1.89546	43.4567		1.89522	46.33
1.9	43.195		1.89976	47.13
1.90453	43.375		1.90429	46.595
1.90902	41.795		1.90878	46.82
1.91354	42.9317		1.9133	47.04
1.91806	42.1917		1.91782	47.835
1.92261	43.6433		1.92237	47.87
1.92713	42.5733		1.92689	47.89
1.93166	42.85		1.93142	48.24
1.93617	42.51		1.93593	47.85
1.94068	41.92		1.94044	48.155
1.94518	42.7567		1.94494	47.545
1.94968	41.5117		1.94944	47.48
1.95422	42.1867		1.95398	47.485
1.95875	42.6317		1.95851	47.635
1.96332	42.3283		1.96308	47.7
1.96788	42.8883		1.96764	46.87
1.97243	42.6433		1.97219	48.765
1.97696	41.6517		1.97672	46.695
1.9815	40.2717		1.98126	48.205
1.98608	41.9283		1.98585	47.125
1.99061	41.9867		1.99037	47.39
1.99517	41.2817		1.99493	47.01
1.9997	41.4467		1.99946	46.975
2.00424	41.7417		2.004	46.91
2.00877	43.42		2.00853	47.825
2.01331	42.2867		2.01307	47.985
2.01782	41.3583		2.01758	46.22
2.02232	42.4733		2.02208	47.565
2.02684	42.835		2.0266	48.16
2.03136	42.2367		2.03112	47.47
2.03592	42.2983		2.03568	47.81
2.04043	42.4583		2.04019	48.82
2.04499	41.3983		2.04475	46.145
2.0495	43.1917		2.04926	47.79
2.05406	40.37		2.05382	46.08
2.05858	40.9333		2.05834	48.745
2.0631	41.9483		2.06286	47.13
2.0676	42.5617		2.06736	48.065
2.07211	43.1917		2.07187	47.395
2.07664	42.845		2.0764	46.865
2.08114	41.0517		2.0809	48.11
2.08565	42.1767		2.08541	47.53
2.09018	41.075		2.08994	47.78
2.09471	43.3783		2.09447	47.745
2.09928	40.4117		2.09904	48.58
2.10383	40.3967		2.10359	47.075
2.10833	41.7633		2.10809	47.15
2.11286	40.375		2.11262	47.91
2.11733	40.4117		2.11709	47.625
2.12183	41.24		2.12159	47.495
2.12637	39.9133		2.12613	46.94
2.13089	40.1517		2.13065	48.33
2.13542	41.4717		2.13518	47.24
2.13993	40.9967		2.13969	46.735
2.14451	41.65		2.14427	47.535
2.14904	41.3433		2.1488	47.38
2.15361	40.6883		2.15337	47.905
2.15817	41.5683		2.15793	46.59
2.16274	39.38		2.1625	47.72
2.16725	40.5983		2.16701	48.125
2.17175	41.3117		2.17151	47.165
2.17632	40.045		2.17608	47.445
2.18085	39.5383		2.18061	47.34
2.18537	39.8667		2.18513	47.825
2.1899	39.8367		2.18966	48.18
2.19446	39.245		2.19422	47.66
2.199	40.4633		2.19876	47.065
2.20351	40.9433		2.20327	48.23
2.20807	41.4667		2.20783	47.56
2.21258	39.9583		2.21234	48.16
2.21712	41.3183		2.21688	47.31
2.22166	40.615		2.22143	47.605
2.22623	39.2017		2.226	47.535
2.23079	40.9133		2.23055	47.865
2.23535	39.6483		2.23511	46.14
2.23989	40.955		2.23965	46.06
2.24443	41.93		2.24419	47.965
2.24893	40.9933		2.24869	46.68
2.25344	41.465		2.2532	47.175
2.25797	40.155		2.25773	47.215
2.2625	40.075		2.26226	47.94
2.26702	41.0533		2.26679	46.15
2.27154	40.06		2.2713	48.345
2.27611	39.8983		2.27587	45.995
2.28061	39.9217		2.28037	47.155
2.28511	40.7017		2.28487	46.72
2.28961	40.63		2.28937	48.38
2.29414	41.1817		2.2939	47.095
2.29868	39.6183		2.29844	47.925
2.30321	39.6317		2.30297	46.39
2.30771	40.335		2.30747	48.095
2.31222	40.8183		2.31198	46.845
2.31673	40.44		2.31649	47.69
2.32126	40.0233		2.32102	47.445
2.32579	39.26		2.32555	47.765
2.33034	39.435		2.3301	47.73
2.33487	40.0267		2.33463	48.28
2.33941	41.0133		2.33917	46.43
2.34393	39.96		2.34369	47.145
2.34848	39.1117		2.34824	46.865
2.35302	39.6133		2.35278	47.33
2.35752	38.85		2.35728	46.25
2.36205	39.5633		2.36181	47.38
2.36657	40.24		2.36633	48.61
2.37105	40.6133		2.37081	47.505
2.37558	39.3733		2.37534	46.8
2.38014	39.915		2.3799	46.65
2.38465	41.07		2.38441	46.81
2.38914	39.2333		2.3889	47.8
2.39371	39.7517		2.39347	47.165
2.39826	38.7917		2.39802	46.935
2.40279	39.235		2.40255	47.435
2.4073	40.2117		2.40706	46.67
2.41184	41.3233		2.4116	46.765
2.41637	39.4867		2.41613	46.07
2.42093	39.3567		2.42069	47.26
2.42548	39.49		2.42524	47.545
2.43005	39.9317		2.42981	46.9
2.43463	38.0767		2.43439	47.63
2.43918	40.6083		2.43894	47.15
2.44369	38.3217		2.44345	47.935
2.44822	39.1033		2.44798	46.83
2.45274	39.1383		2.45251	46.635
2.45726	39.9717		2.45702	49.42
2.46177	39.205		2.46153	46.535
2.46626	40.3633		2.46602	46.525
2.4708	38.9933		2.47056	47.12
2.47537	40.47		2.47513	47.33
2.47987	39.5033		2.47963	46.675
2.4844	39.715		2.48416	48.695
2.48888	38.1883		2.48864	46.84
2.49341	38.8233		2.49317	46.92
2.49794	39.5883		2.4977	47.005
2.50249	39.0267		2.50225	47.33
2.50702	38.9183		2.50678	47.105
2.51158	39.635		2.51134	46.32
2.51609	38.5583		2.51585	47.17
2.52065	39.5467		2.52041	45.875
2.52515	39.4083		2.52491	47.495
2.5297	38.1867		2.52946	46.535
2.5342	39.6517		2.53396	47.835
2.53874	38.585		2.5385	48.305
2.54324	38.7217		2.543	47.475
2.54777	37.9917		2.54753	48.045
2.55231	39.0367		2.55207	46.29
2.55681	37.4267		2.55657	45.91
2.56136	38.6383		2.56112	47.16
2.56591	38.6317		2.56567	46.14
2.57044	39.4433		2.5702	47.11
2.57498	39.3083		2.57474	46.715
2.57954	38.9483		2.5793	47.405
2.58408	38.4417		2.58384	46.955
2.58863	39.0783		2.58839	47.725
2.59316	37.4483		2.59292	47.645
2.59772	38.0867		2.59748	47.425
2.60224	39.8433		2.602	46.86
2.60677	39.5017		2.60653	46.135
2.6113	38.1017		2.61106	47.865
2.61581	39.3467		2.61557	47.535
2.62037	39.1067		2.62013	46.84
2.6249	38.42		2.62466	48.195
2.62946	38.4467		2.62922	46.58
2.63396	37.6133		2.63372	47.06
2.63849	38.275		2.63825	46.175
2.64305	37.2867		2.64281	47.51
2.64755	38.1933		2.64731	46.875
2.65208	38.61		2.65184	46.455
2.65656	38.7333		2.65632	47.39
2.66112	38.1583		2.66088	46.715
2.66567	37.8033		2.66543	47.735
2.67026	37.6433		2.67002	47.095
2.6748	38.2		2.67456	47.07
2.67929	37.28		2.67905	46.04
2.68381	37.8467		2.68357	48.02
2.68834	37.835		2.6881	46.745
2.69287	37.4817		2.69263	46.285
2.69741	38.7583		2.69717	47.735
2.70191	36.7317		2.70167	47.79
2.70642	37.8067		2.70618	48.005
2.71095	37.61		2.71071	46.1
2.71551	37.765		2.71527	47.975
2.72004	37.6967		2.7198	47.86
2.72456	37.4833		2.72432	47.475
2.72908	38.3567		2.72884	47.795
2.73363	36.6633		2.73339	45.79
2.73816	37.8217		2.73792	46.81
2.74272	37.2817		2.74248	46.55
2.74722	37.3783		2.74698	46.665
2.75176	37.925		2.75152	47.61
2.75626	37.3417		2.75602	45.845
2.76079	38.2333		2.76055	47.575
2.76533	37.4067		2.76509	45.86
2.76987	37.7067		2.76963	46.445
2.7744	38.0517		2.77416	46.57
2.7789	37.3817		2.77866	46.4
2.78344	37.4017		2.7832	46.26
2.78801	36.945		2.78777	47.34
2.79256	37.005		2.79232	47.17
2.79709	37.6417		2.79685	46.995
2.80159	38.305		2.80135	48.35
2.80613	38.0517		2.80589	47.325
2.81063	37.2083		2.81039	47.87
2.81513	37.7683		2.81489	45.395
2.81963	37.78		2.81939	47.02
2.82413	37.3583		2.82389	47.615
2.82863	37.795		2.82839	46.275
2.83317	36.725		2.83293	46.895
2.83776	37.4917		2.83752	47.285
2.84232	36.7567		2.84208	46.525
2.84682	37.725		2.84658	46.77
2.85136	38.0267		2.85112	48.775
2.85589	36.5767		2.85565	45.89
2.86043	37.03		2.86019	46.85
2.86501	37.8217		2.86477	46.3
2.86951	37.1283		2.86927	45.725
2.87402	37.4167		2.87378	46.21
2.87859	36.71		2.87835	46.275
2.88315	37.0083		2.88291	47.49
2.88772	36.155		2.88748	46.165
2.89227	36.3		2.89203	46.91
2.8968	35.6333		2.89656	46.56
2.90133	36.7717		2.90109	47.165
2.90587	37.1417		2.90563	45.835
2.91043	37.02		2.91019	46.6
2.91497	37.6083		2.91473	47.31
2.91955	37.9483		2.91931	46.815
2.92413	36.3333		2.92389	46.375
2.92866	37.2583		2.92842	46.435
2.93317	36.9117		2.93294	47.54
2.93773	37.1367		2.93749	46.235
2.94226	38.7317		2.94202	46.235
2.94679	36.2133		2.94655	46.16
2.95129	38.0567		2.95105	46.29
2.9558	37.2867		2.95556	46.605
2.96027	37.8133		2.96003	47.54
2.9648	35.7233		2.96456	47.265
2.96933	36.83		2.96909	47.29
2.97387	37.205		2.97363	46.465
2.97837	36.65		2.97813	46.565
2.98287	35.7983		2.98263	44.485
2.98737	38.3367		2.98713	46.225
2.99186	35.425		2.99162	46.88
2.99641	36.4067		2.99617	45.71
3.00094	35.9083		3.0007	47.025
3.00547	37.4767		3.00523	46.7
3.00997	36.7183		3.00973	46.88
3.01448	37.3267		3.01424	45.995
3.01898	35.0267		3.01874	46.1
3.02352	35.915		3.02328	47.97
3.02808	37.9033		3.02784	47.435
3.03263	36.4033		3.03239	46.975
3.03719	35.72		3.03695	45.515
3.04174	36.6633		3.0415	45.805
3.04627	35.475		3.04603	46.435
3.05081	36.0317		3.05057	45.95
3.05533	36.6233		3.05509	47
3.05984	35.7617		3.0596	46.685
3.06433	35.675		3.06409	46.54
3.06886	36.5233		3.06862	45.48
3.07342	37.8067		3.07318	47.7
3.07798	35.17		3.07774	47.13
3.08252	35.7967		3.08228	48.985
3.08706	36.39		3.08682	46.655
3.09159	35.4633		3.09135	45.99
3.09612	35.9717		3.09588	47.375
3.10066	35.5517		3.10042	46.14
3.10519	37.7133		3.10495	47.14
3.10977	36.0333		3.10953	46.66
3.1143	35.445		3.11406	46.265
3.11884	36.4217		3.1186	46.925
3.12334	37.04		3.1231	46.505
3.12787	37.02		3.12763	47.68
3.13237	35.08		3.13213	45.28
3.13687	35.755		3.13663	45.965
3.14139	35.8583		3.14116	47.855
3.14589	34.0817		3.14565	46.295
3.15038	36.2883		3.15014	45.945
3.15489	36.3233		3.15466	45.96
3.15939	36.4133		3.15915	46.925
3.16389	35.8667		3.16365	45.845
3.16841	36.2233		3.16817	45.06
3.17299	35.4517		3.17275	45.985
3.17752	35.9033		3.17728	45.445
3.18207	35.5033		3.18184	46.05
3.18659	37.0733		3.18635	45.945
3.19114	36.4367		3.1909	46.455
3.19567	35.2017		3.19543	47.07
3.2002	36.4333		3.19996	46.91
3.20474	35.7633		3.2045	46.81
3.2093	34.82		3.20906	45.85
3.21385	36.4383		3.21361	45.54
3.21842	34.7417		3.21818	45.86
3.22298	36.1633		3.22274	46.715
3.22753	34.54		3.22729	44.85
3.23209	35.73		3.23185	47.685
3.23664	36.18		3.2364	46.28
3.24116	35.77		3.24092	44.855
3.24571	36.2267		3.24547	46.15
3.25026	35.1567		3.25002	47.39
3.2548	35.6017		3.25456	46.28
3.25934	35.1383		3.2591	46.52
3.26391	36.57		3.26367	45.95
3.26845	37.14		3.26821	46.945
3.27302	35.3633		3.27278	46.75
3.27756	35.1233		3.27732	45.835
3.28212	34.9817		3.28188	46.9
3.28662	37.36		3.28638	46.215
3.29117	35.6717		3.29093	47.25
3.2957	35.7033		3.29546	47.27
3.30027	35.34		3.30003	46.265
3.30481	35.66		3.30457	47.01
3.30932	35.12		3.30908	46.465
3.31382	34.3783		3.31358	46.43
3.31838	35.1167		3.31814	45.645
3.32288	34.7717		3.32264	46.49
3.32742	35.1317		3.32718	47.325
3.33195	34.92		3.33171	46.94
3.33646	35.2883		3.33622	45.24
3.34096	35.8283		3.34072	46.015
3.34552	35.5067		3.34528	46.29
3.35006	34.2133		3.34982	45.33
3.35457	35.48		3.35433	46.91
3.3591	35.2467		3.35886	46.2
3.36363	34.9633		3.36339	46.565
3.36814	35.15		3.3679	44.515
3.37264	34.6883		3.3724	45.18
3.37717	34.2683		3.37693	46.245
3.38172	34.75		3.38148	45.535
3.38625	35.9867		3.38601	46.155
3.39082	34.1783		3.39058	46.53
3.39541	34.715		3.39517	44.365
3.39993	33.52		3.39969	46.705
3.40449	34.5033		3.40425	46.21
3.40904	35.6683		3.4088	45.38
3.41359	34.615		3.41335	44.6
3.41811	34.3817		3.41787	44.765
3.42264	36.0567		3.4224	45.31
3.42717	35.5833		3.42693	46.865
3.43174	34.8617		3.4315	43.915
3.43627	35.3083		3.43603	45.965
3.44081	35.4017		3.44057	46.795
3.44539	34.0733		3.44515	46.99
3.44993	34.1283		3.44969	45.36
3.45447	35.68		3.45423	46.32
3.45903	35.8033		3.45879	45.435
3.46359	35.9133		3.46335	46.785
3.46814	34.6717		3.4679	45.17
3.47268	34.6783		3.47244	46.56
3.47721	34.0117		3.47697	46.625
3.48175	33.7067		3.48151	46.83
3.48625	34.3367		3.48601	46.305
3.49075	33.4567		3.49051	46.42
3.49526	34.505		3.49502	45.55
3.49976	34.185		3.49952	45.925
3.50429	34.2917		3.50405	45.395
3.50883	34.7783		3.50859	46.64
3.51336	34.4633		3.51312	47.965
3.51786	34.9817		3.51762	46.245
3.52236	34.405		3.52212	46.305
3.52686	34.5267		3.52662	45.76
3.53136	35.2917		3.53112	46.04
3.53586	33.725		3.53562	45.185
3.54036	34.39		3.54012	46.62
3.54486	33.4933		3.54462	45.75
3.54937	34.135		3.54914	47.325
3.55387	34.3183		3.55363	47.32
3.55842	34.9617		3.55818	45.725
3.56292	34.3533		3.56268	46.53
3.56747	33.3017		3.56723	45.305
3.57232	34.1433		3.57208	46.325
3.57685	34.5633		3.57661	46.59
3.58137	34.565		3.58113	45.125
3.5859	35.1183		3.58566	45.795
3.59043	34.32		3.59019	46.06
3.59496	34.3033		3.59472	46.02
3.59951	34.5733		3.59927	45.01
3.60406	33.9267		3.60382	47.17
3.60858	33.8533		3.60834	46.715
3.61311	33.7483		3.61287	45.915
3.61768	33.1433		3.61744	46.695
3.62226	33.92		3.62202	45.62
3.62676	34.925		3.62652	46.305
3.6313	34.7517		3.63107	45.47
3.63585	33.7117		3.63561	45.01
3.64039	35.0533		3.64015	45.84
3.64493	33.7717		3.64469	45.95
3.64946	33.4967		3.64922	45.25
3.654	32.4233		3.65376	45.21
3.65858	34.3917		3.65834	45.975
3.66316	34.16		3.66293	45.715
3.66771	34.095		3.66747	46.16
3.67221	33.8883		3.67197	45.32
3.67673	33.81		3.67649	46.43
3.68126	34.205		3.68102	45.335
3.68582	34.0017		3.68558	46.16
3.69032	32.575		3.69008	47.195
3.69482	34.5033		3.69458	45.295
3.69932	33.6133		3.69908	45.96
3.70382	31.525		3.70358	45.07
3.70836	33.795		3.70812	44.96
3.71289	34.7567		3.71265	46.265
3.71744	33.44		3.7172	46.035
3.72196	33.31		3.72172	45.47
3.72654	33.545		3.7263	46.17
3.73105	33.5767		3.73081	46.555
3.73555	33.3017		3.73531	45.105
3.74008	33.5533		3.73984	45.355
3.74462	34.3883		3.74438	46.255
3.74916	34.3017		3.74892	46.32
3.75366	33.3533		3.75342	45.965
3.75816	33.7717		3.75792	44.32
3.76269	33.89		3.76245	47.13
3.76723	35		3.76699	45.635
3.77177	32.945		3.77153	45.965
3.7763	34.6317		3.77606	45.685
3.78086	33.8483		3.78062	44.88
3.78534	34.1233		3.7851	46.195
3.78987	34.31		3.78963	44.15
3.7944	33.595		3.79416	46.405
3.79894	33.2333		3.7987	45.19
3.8035	33.0267		3.80326	44.87
3.80802	33.6667		3.80778	44.255
3.81252	33.635		3.81228	46.15
3.81705	31.9233		3.81681	46.435
3.82157	34.0017		3.82133	44.96
3.82609	33.4667		3.82585	45.895
3.83062	32.4983		3.83038	46.86
3.83514	33.7117		3.8349	45.63
3.83972	33.9767		3.83948	45.42
3.84426	32.87		3.84402	45.525
3.84879	32.69		3.84855	45.63
3.8533	33.1033		3.85306	45.21
3.85781	33.5633		3.85757	45.39
3.8623	33.3117		3.86206	46.48
3.86683	33.5217		3.86659	45.445
3.8714	33.3267		3.87116	45.33
3.87594	32.7383		3.8757	44.085
3.88047	33.3317		3.88023	44.9
3.88497	33.43		3.88473	45.895
3.88947	33.86		3.88923	45
3.89397	32.1683		3.89373	46.04
3.89854	34.4917		3.8983	45.525
3.90301	32.7083		3.90277	46.155
3.90754	32.6983		3.9073	46.27
3.91206	32.83		3.91182	45.64
3.91661	32.3717		3.91637	44.62
3.92112	32.925		3.92088	46.385
3.9257	33.8917		3.92546	44.545
3.93026	32.915		3.93002	46.03
3.93481	33.6667		3.93457	45.145
3.9394	33.4933		3.93916	46.44
3.94395	33.52		3.94371	45.535
3.94849	33.445		3.94825	45.655
3.95305	32.1883		3.95281	45.03
3.95758	34.4483		3.95734	46.53
3.96213	31.6683		3.96189	45.36
3.96667	32.815		3.96643	45.58
3.97122	33.6533		3.97098	45.6
3.97576	33.4183		3.97552	44.895
3.98031	32.7133		3.98007	45.42
3.98483	32.7783		3.98459	45.855
3.98937	32.5533		3.98913	46.575
3.99392	32.6783		3.99368	46.81
3.99848	33.645		3.99824	45.025
4.00299	33.0283		4.00275	44.215
4.00751	31.91		4.00727	46.18
4.01203	32.6233		4.0118	45.55
4.01658	32.8783		4.01634	46.62
4.02113	32.63		4.02089	45.67
4.02563	32.64		4.02539	46.09
4.0302	33.245		4.02996	45.425
4.03471	32.165		4.03447	45.39
4.03921	32.29		4.03897	45.575
4.04373	32.8683		4.04349	46.1
4.04824	32.555		4.048	45.205
4.05274	33.11		4.0525	45.595
4.05728	32.325		4.05704	45.07
4.06181	31.9133		4.06157	45.625
4.06631	33.21		4.06607	45.83
4.07084	33.7917		4.0706	46.57
4.07534	31.6483		4.0751	44.38
4.07984	34.28		4.0796	46.25
4.08431	31.8233		4.08407	45.76
4.08881	33.105		4.08857	45.945
4.09332	32.32		4.09309	44.735
4.09787	32.9017		4.09763	44.825
4.10237	31.5917		4.10213	45.89
4.10688	32.3867		4.10664	45.91
4.11146	32.3217		4.11122	45.56
4.11598	31.55		4.11574	45.32
4.12049	31.1883		4.12025	45.99
4.12502	33.0233		4.12478	45.065
4.12953	32.6583		4.12929	44.425
4.13407	30.86		4.13383	45.7
4.13862	32.705		4.13838	45.255
4.14314	33.0083		4.1429	45.875
4.14766	32.2133		4.14742	45.3
4.15221	32.9733		4.15197	44.945
4.15673	31.495		4.15649	45.185
4.16126	33.4333		4.16102	45.375
4.1658	32.0483		4.16556	45.165
4.17034	32.5467		4.1701	44.535
4.17487	32.7883		4.17463	45.82
4.17938	31.56		4.17914	45.085
4.18392	32.1517		4.18368	45.345
4.18846	32.0233		4.18822	45.685
4.19303	31.3667		4.19279	45.865
4.19757	31.9567		4.19733	44.67
4.20211	32.2733		4.20188	44.725
4.20667	30.9983		4.20643	45.18
4.21123	33.6567		4.21099	45.49
4.21574	30.9117		4.2155	44.45
4.22029	31.7267		4.22006	45.605
4.22482	32.2283		4.22458	43.705
4.22938	32.395		4.22914	44.425
4.23392	31.7		4.23368	45.155
4.23845	32.475		4.23821	45.765
4.24293	32.495		4.24269	45.93
4.24746	33.12		4.24722	45.205
4.252	31.73		4.25176	45.295
4.25653	30.965		4.25629	44.46
4.2611	31.64		4.26086	44.935
4.26563	31.5483		4.26539	46.185
4.27014	31.745		4.2699	45.27
4.27467	32.4933		4.27443	45.42
4.27922	32.12		4.27898	45.995
4.28375	32.1833		4.28351	45.865
4.28829	31.5333		4.28805	44.8
4.29282	31.4567		4.29258	45.55
4.29735	32.2		4.29711	45.305
4.30188	31.16		4.30164	44.965
4.30642	31.0283		4.30618	45.3
4.31095	32.9633		4.31071	45.865
4.31548	31.4683		4.31523	45.48
4.32001	31.16		4.31978	46.08
4.32454	30.955		4.3243	45.02
4.32904	31.5417		4.3288	45.35
4.33356	33.0217		4.33332	45.15
4.33813	31.635		4.33789	44.995
4.34265	32.4533		4.34242	45.43
4.34718	31.0867		4.34694	45.495
4.35171	31.565		4.35147	45.11
4.35625	33.3183		4.35601	45.335
4.36076	31.3683		4.36053	45.465
4.36531	31.2783		4.36507	45.855
4.36983	32.4117		4.3696	45.3
4.37435	31.3133		4.37411	46.47
4.37892	31.845		4.37868	45.2
4.38347	32.115		4.38323	45.45
4.38806	31.6033		4.38782	44.635
4.39261	32.5733		4.39237	45.885
4.39713	31.9067		4.39689	45.905
4.40168	32.035		4.40144	44.385
4.40621	31.845		4.40597	45.895
4.41072	30.8433		4.41048	45.53
4.41529	32.9333		4.41505	47.35
4.41982	30.5383		4.41958	45.8
4.42437	32.3667		4.42414	45.895
4.42887	31.5733		4.42864	44.05
4.43339	31.12		4.43315	44.91
4.43792	31.6083		4.43768	45.53
4.44246	31.2783		4.44222	44.21
4.44701	31.1417		4.44677	46.015
4.4515	31.93		4.45126	45.05
4.45603	31.9133		4.45579	45.295
4.46053	30.88		4.46029	44.585
4.46508	31.3833		4.46484	44.45
4.46962	31.8467		4.46938	44.4
4.47412	30.9883		4.47388	44.655
4.47864	30.2167		4.4784	45.985
4.48319	31.09		4.48295	46.115
4.48775	32.0467		4.48751	45.185
4.49225	30.745		4.49201	45.82
4.49675	31.7767		4.49651	46.135
4.50125	32.2467		4.50101	45.59
4.50578	30.495		4.50554	44.095
4.51033	31.3533		4.51009	44.885
4.51486	31.0867		4.51462	45.67
4.51937	30.7117		4.51913	44.975
4.52393	31.1483		4.52369	45.78
4.52847	30.89		4.52823	45.145
4.533	30.79		4.53276	45.065
4.53754	30.885		4.5373	44.48
4.54211	31.3417		4.54187	45.225
4.54666	30.3167		4.54642	44.765
4.55118	31.2383		4.55094	45.605
4.5557	28.6517		4.55546	46.255
4.56025	31.4183		4.56001	44.54
4.56479	29.3717		4.56455	43.765
4.56933	31.51		4.5691	44.18
4.57388	29.6167		4.57364	44.9
4.57842	31.4		4.57818	45.08
4.583	30.065		4.58276	44.915
4.58756	31.555		4.58732	44.445
4.59206	30.7517		4.59182	44.79
4.59653	30.27		4.59629	44.12
4.60104	30.3767		4.6008	43.935
4.60556	30.2017		4.60532	44.62
4.61006	30.73		4.60982	44.5
4.61457	29.1283		4.61433	44.5
4.6191	31.3317		4.61886	46.06
4.62357	29.7617		4.62333	44.865
4.6281	30.1		4.62786	46.56
4.63264	30.6767		4.6324	44.02
4.63719	30.2867		4.63695	44.795
4.64169	30.2133		4.64145	44.09
4.64622	30.565		4.64598	45.88
4.65072	30.01		4.65048	44.165
4.65525	31.5967		4.65501	45.475
4.65978	30.2517		4.65954	46.23
4.66433	31.5633		4.66409	45.315
4.66889	30.12		4.66865	44.92
4.67344	30.9717		4.6732	45.275
4.67796	30.1833		4.67772	45.93
4.68247	29.71		4.68223	43.765
4.68703	29.5033		4.68679	46.445
4.69151	29.6717		4.69127	45.205
4.70246	29.8817		4.70222	44.105
4.70699	30.9233		4.70675	43.92
4.71149	30.7417		4.71125	43.92
4.71601	30.3183		4.71577	45.245
4.72053	30.955		4.72029	44.255
4.72507	30.6967		4.72483	44.845
4.72958	30.8917		4.72934	44.495
4.73411	30.11		4.73387	44.915
4.73865	30.2783		4.73841	43.97
4.74318	30.6117		4.74294	45.855
4.74772	30.6317		4.74748	45.13
4.75226	31.1717		4.75202	45.665
4.75683	30.2917		4.75659	44.95
4.76139	30.155		4.76115	45.6
4.76591	30.055		4.76567	44.55
4.77047	31.1717		4.77023	44.47
4.77501	29.2233		4.77477	44.615
4.77951	30.7833		4.77927	44.195
4.78405	28.9933		4.78381	44.695
4.78858	29.9483		4.78834	45.02
4.79308	30.0317		4.79284	44.09
4.79761	29.37		4.79737	45.085
4.80211	30.5483		4.80187	45.635
4.80658	31.2567		4.80634	44.985
4.81108	30.835		4.81084	43.845
4.81562	29.3533		4.81538	44.61
4.82014	29.27		4.8199	45.945
4.82466	31.2283		4.82442	44.73
4.82916	31.6917		4.82892	44.485
4.83373	29.8583		4.83349	45.405
4.8383	30.695		4.83806	45.56
4.84286	30.4733		4.84262	45.25
4.84739	30.9183		4.84715	44.2
4.85194	29.6833		4.8517	45.08
4.85647	30.2317		4.85623	45.095
4.861	31.285		4.86076	44.39
4.8655	30.3883		4.86526	43.29
4.87002	30.9717		4.86978	45.045
4.87455	29.09		4.87431	45.675
4.87909	30.6917		4.87885	45.005
4.88365	29.27		4.88341	44.78
4.88822	30.5667		4.88798	45.62
4.89275	30.4933		4.89251	44.935
4.89732	30.2533		4.89708	45
4.90186	30.12		4.90162	44.99
4.90643	29.2833		4.90619	44.98
4.91097	29.8217		4.91073	44.545
4.91554	30.1017		4.9153	44.82
4.92004	30.89		4.9198	44.05
4.92457	29.7833		4.92433	44.28
4.92911	29.825		4.92887	44.37
4.93366	30.255		4.93342	43.925
4.93819	29.73		4.93795	43.065
4.94276	30.0567		4.94252	46.85
4.9473	28.98		4.94706	45.15
4.95181	31.3733		4.95158	45.475
4.95631	30.125		4.95607	44.98
4.96084	30.4267		4.9606	45.475
4.9654	30.0767		4.96516	45.465
4.96992	29.5883		4.96969	44.29
4.97442	30.3633		4.97419	44.4
4.97895	30.6033		4.97871	44.96
4.98349	30.2283		4.98325	44.765
4.98802	30.345		4.98778	43.8
4.99258	29.4433		4.99234	45.09
4.99708	31.2567		4.99684	44.43
5.00162	29.545		5.00138	45.04
5.00613	30.72		5.00589	44.56
5.01068	29.6617		5.01044	44.265
5.0152	28.73		5.01496	46.195
5.01973	29.0117		5.01949	45.64
5.02429	29.7567		5.02405	44.525
5.02883	29.9167		5.02859	44.6
5.03337	30.035		5.03313	45.765
5.03792	30.3167		5.03769	44.87
5.04245	29.4333		5.04221	44.52
5.04702	30.1333		5.04678	45.16
5.05155	29.3567		5.05131	43.735
5.05608	28.9983		5.05584	45.53
5.06062	29.6383		5.06038	44.785
5.06519	29.3483		5.06495	44.31
5.06977	28.5383		5.06953	43.86
5.07431	29.31		5.07407	43.91
5.07887	29.4367		5.07863	45.585
5.08342	29.7417		5.08318	43.915
5.08797	30.2633		5.08773	45.06
5.09248	29.0967		5.09224	44.8
5.09704	29.7717		5.0968	45.285
5.10158	29.1583		5.10134	44.62
5.10613	29.64		5.10589	45.88
5.11069	29.82		5.11045	44.635
5.11522	29.7667		5.11498	44.78
5.11974	28.815		5.1195	44.235
5.12426	29.0433		5.12402	44.465
5.12877	29.6617		5.12853	44.4
5.13331	29.26		5.13307	43.9
5.13788	30.2333		5.13764	44.64
5.14241	30.8567		5.14217	43.695
5.14694	28.2483		5.1467	45.725
5.15148	28.4533		5.15124	44.39
5.15598	28.8333		5.15574	43.065
5.16046	29.95		5.16022	45.975
5.16498	29.3667		5.16474	45.17
5.16948	28.4183		5.16924	44.87
5.17398	30.51		5.17374	44.905
5.17848	29.355		5.17824	44.29
5.18298	29.55		5.18274	45.155
5.18748	28.5183		5.18724	44.04
5.19198	29.7167		5.19174	44.42
5.19648	29.7783		5.19624	45.03
5.20098	30.1617		5.20074	44.9
5.20548	29.1767		5.20524	44.295
5.20998	28.8067		5.20974	44.485
5.21448	29.2067		5.21424	43.85
5.21905	29.195		5.21881	44.71
5.22359	29.7733		5.22335	44.745
5.2281	28.8967		5.22786	44.925
5.23266	29.5383		5.23242	44.47
5.23723	29.4133		5.23699	45.075
5.24178	28.8717		5.24154	44.975
5.24631	29.91		5.24607	43.855
5.25081	29.4		5.25057	45.23
5.25532	28.3717		5.25508	44.89
5.25988	29.395		5.25964	44.72
5.26445	29.1683		5.26421	44.665
5.269	28.545		5.26877	45.665
5.27356	27.9317		5.27332	44.165
5.27809	29.565		5.27785	45.32
5.28263	28.935		5.28239	45.39
5.28714	29.7383		5.2869	45.63
5.29173	28.3767		5.29149	44.985
5.29628	30.305		5.29604	44.505
5.30078	29.285		5.30054	44.975
5.30531	28.0917		5.30507	45.425
5.30982	28.95		5.30959	45.075
5.31435	28.4283		5.31411	44.88
5.31891	28.13		5.31867	44.41
5.32345	29.8833		5.32321	44.305
5.32796	28.43		5.32772	45.2
5.33248	28.675		5.33224	43.96
5.33702	29.6167		5.33678	43.53
5.34153	29.4333		5.34129	44.865
5.34604	30.0617		5.34581	45.425
5.35054	28.7167		5.35031	44.84
5.35507	28.91		5.35483	44.675
5.3596	28.11		5.35936	45.25
5.36417	29.2517		5.36393	45.25
5.3687	30.085		5.36846	45.315
5.37318	28.47		5.37294	44.975
5.37774	28.8517		5.3775	45.04
5.38229	29.6517		5.38206	45.015
5.38679	27.9783		5.38655	45.7
5.39135	29.49		5.39111	44.435
5.39586	29.1517		5.39562	45.44
5.40039	29.7533		5.40015	44.255
5.40492	29.4467		5.40468	45.005
5.40946	28.3383		5.40922	44.345
5.41403	30.125		5.41379	44.815
5.41856	27.4867		5.41832	46.37
5.42309	28.4033		5.42285	45.14
5.42763	28.8483		5.42739	43.67
5.43215	28.795		5.43192	44.97
5.43668	28.4317		5.43644	44.56
5.4412	29.4133		5.44096	44.935
5.44575	28.8833		5.44551	44.085
5.45029	27.7533		5.45005	44.785
5.45485	28.65		5.45461	45.125
5.45939	28.5783		5.45915	45.36
5.46389	28.5983		5.46365	44.695
5.46842	28.5117		5.46818	45.23
5.47295	29.0133		5.47271	44.555
5.47749	29.3667		5.47725	44.1
5.482	28.65		5.48176	42.755
5.48653	29.3767		5.48629	44.305
5.49104	27.66		5.4908	43.83
5.49556	28.6117		5.49532	44.215
5.5001	28.7517		5.49986	44.135
5.50465	28.5483		5.50442	43.175
5.50917	28.2617		5.50893	44.49
5.51369	28.3733		5.51346	45.25
5.51821	28.1417		5.51797	44.17
5.52275	28.2967		5.52251	45.57
5.52726	28.9183		5.52702	44.645
5.53179	28.51		5.53155	44.03
5.53629	29.5167		5.53605	44.175
5.54079	29.4267		5.54055	44.2
5.54529	28.3017		5.54505	45.335
5.54979	28.7267		5.54955	43.925
5.55431	28.9283		5.55407	44.905
5.55883	28.6583		5.55859	43.885
5.56337	28.695		5.56314	44.095
5.56789	28.3967		5.56765	44.195
5.5724	29.965		5.57216	44.58
5.5769	29.335		5.57666	45.155
5.58144	29.3917		5.5812	43.25
5.58596	27.7183		5.58572	44.645
5.59047	28.7067		5.59023	44.015
5.59503	27.665		5.59479	44.765
5.59954	28.7583		5.5993	44.445
5.6041	27.9367		5.60386	44.18
5.60862	29.0433		5.60838	43.155
5.61315	29.5067		5.61291	43.915
5.61768	28.6067		5.61744	44.67
5.62221	28.73		5.62197	44.025
5.62674	28.7717		5.6265	44.675
5.63125	28.6583		5.63101	45.5
5.63579	28.43		5.63555	44.975
5.64033	29.12		5.64009	43.69
5.64487	29.2767		5.64464	42.58
5.64943	28.8567		5.64919	44.95
5.65393	29.5567		5.65369	43.085
5.65849	28.8917		5.65825	43.31
5.66296	28.6833		5.66272	43.64
5.6675	28.6167		5.66726	44.975
5.67206	27.5917		5.67182	43.85
5.67661	28.2167		5.67637	44.725
5.68115	28.6733		5.68091	44.28
5.68568	28.64		5.68544	44.46
5.69022	28.73		5.68998	44.29
5.69475	28.4083		5.69451	45.395
5.69932	28.0317		5.69908	45.37
5.70386	28.0483		5.70362	43.815
5.70841	27.7117		5.70818	43.395
5.71293	28.315		5.71269	44.175
5.71743	27.3317		5.71719	44.35
5.72196	29.375		5.72172	44.525
5.72647	27.5733		5.72623	43.43
5.73098	27.6		5.73074	44.575
5.73551	27.9983		5.73527	44.285
5.74001	27.5883		5.73977	44.38
5.74454	28.3383		5.7443	44.45
5.74907	28.8783		5.74883	44.15
5.75357	27.74		5.75333	44.62
5.75809	28.4217		5.75785	43.075
5.76262	27.7867		5.76238	43.24
5.76715	28.25		5.76691	44.725
5.77165	29.765		5.77141	42.425
5.77615	27.8133		5.77591	42.86
5.78073	28.395		5.78049	44.33
5.78529	27.3933		5.78505	44.585
5.78982	27.9467		5.78958	44.045
5.79439	29.49		5.79415	43.705
5.79887	27.9717		5.79863	43.865
5.80343	28.1733		5.80319	43.64
5.80796	27.2067		5.80772	44.605
5.81247	28.64		5.81223	44.815
5.81702	27.6817		5.81679	44.67
5.82158	28.125		5.82134	43.935
5.82615	27.75		5.82591	45.005
5.83068	28.92		5.83044	45.935
5.83522	28.18		5.83498	43.975
5.83976	27.94		5.83952	43.895
5.84429	27.8033		5.84405	44.22
5.84884	27.0017		5.8486	44.13
5.8534	28.9717		5.85316	42.725
5.85796	27.7167		5.85772	44.485
5.86251	26.14		5.86227	45.15
5.86704	27.8433		5.8668	44.645
5.87161	28.04		5.87137	45.195
5.87616	27.1467		5.87592	43.66
5.88068	28.2617		5.88044	42.595
5.8852	27.7633		5.88496	44.96
5.88974	28.44		5.88951	43.96
5.8943	27.0917		5.89406	43.37
5.89881	28.2967		5.89857	44.1
5.90331	28.8117		5.90307	44.65
5.90784	28.2383		5.9076	44.24
5.91234	27.1167		5.9121	43.06
5.91686	27.105		5.91662	44.655
5.92813	27.53		5.92789	43.305
5.93269	27.91		5.93245	43.9
5.93724	28.0083		5.937	43.86
5.94177	26.9517		5.94153	43.77
5.94629	27.9167		5.94605	42.65
5.95079	27.3667		5.95055	43.565
5.95531	28.3483		5.95507	44.68
5.95981	27.5183		5.95957	43.845
5.96437	28.055		5.96413	45
5.96887	27.1467		5.96863	44.805
5.97342	27.265		5.97318	43.43
5.97794	27.315		5.9777	43.215
5.98248	28.655		5.98224	44.22
5.98705	27.7017		5.98681	43.57
5.99161	28.0083		5.99137	43.19
5.99615	27.665		5.99591	44.545
6.00065	27.6283		6.00041	43.735
6.00517	27.8767		6.00493	44.315
6.00972	28.0833		6.00948	43.77
6.01423	28.4017		6.01399	43.635
6.01879	27.1217		6.01855	45.955
6.02336	26.585		6.02311	43.735
6.02794	28.5533		6.0277	45.2
6.03248	28.07		6.03224	44.815
6.03698	27.6667		6.03674	43.95
6.04151	27.5333		6.04127	42.995
6.04606	27.9167		6.04582	43.99
6.0506	27.9233		6.05037	44.455
6.05512	27.085		6.05488	44.495
6.05966	27.655		6.05942	43.695
6.0642	27.2067		6.06396	43.77
6.06873	27.9767		6.06849	43.245
6.07327	27.1717		6.07303	44.24
6.07782	28.0833		6.07759	43.37
6.08234	27.2417		6.0821	44.795
6.08687	27.5917		6.08663	44.655
6.09138	27.86		6.09114	43.51
6.09592	27.0817		6.09568	42.945
6.10046	27.5683		6.10022	42.655
6.10499	26.6967		6.10475	43.215
6.10952	27.765		6.10928	42.825
6.11402	27.7567		6.11378	43.49
6.11852	26.365		6.11828	43.9
6.12302	26.68		6.12278	44.125
6.12759	27.4817		6.12735	44.145
6.13214	27.7883		6.1319	44.01
6.13667	27.41		6.13643	42.335
6.14114	27.1817		6.1409	44.41
6.14569	27.2017		6.14545	43.345
6.1502	27.8583		6.14996	43.79
6.1547	27.7517		6.15446	43.725
6.1592	27.6367		6.15896	43.745
6.16373	27.5783		6.16349	44.085
6.16828	28.285		6.16804	44.015
6.17284	28.0867		6.1726	44.225
6.17737	28.47		6.17713	44.4
6.18192	27.6367		6.18168	43.49
6.18642	28.9767		6.18618	44
6.19094	25.8067		6.1907	44.695
6.19552	26.9567		6.19528	43.79
6.20003	27.2933		6.19979	44.625
6.20457	27.0417		6.20434	43.13
6.2091	27.965		6.20886	44.87
6.21364	26.7233		6.2134	44.135
6.21814	28.02		6.2179	43.965
6.22264	27.8517		6.2224	43.99
6.22719	26.5717		6.22695	43.255
6.23171	26.9317		6.23147	44.925
6.23628	26.9517		6.23604	43.815
6.24081	27.4267		6.24057	44.18
6.24535	28.1467		6.24511	43.225
6.24992	27.0167		6.24968	44.505
6.25445	27.2117		6.25421	43.95
6.259	26.4067		6.25877	45.37
6.26353	27.7883		6.26329	43.725
6.26807	26.8367		6.26783	45.34
6.27261	27.4167		6.27238	43.695
6.27713	27.1633		6.27689	44.375
6.28163	27.825		6.28139	43.825
6.2862	26.7217		6.28596	43.715
6.29068	27.935		6.29044	45.075
6.29518	26.8717		6.29494	44.115
6.29968	26.9867		6.29944	44.5
6.30421	27.2717		6.30397	43.695
6.30874	27.2633		6.3085	42.825
6.31325	26.9267		6.31301	43.105
6.31779	26.8867		6.31755	44.475
6.32234	27.4833		6.3221	45.07
6.32684	26.6217		6.3266	43.825
6.33135	26.4367		6.33111	44.37
6.33591	27.34		6.33567	42.885
6.34046	27.1783		6.34022	43.655
6.34499	26.5117		6.34475	42.645
6.34952	26.36		6.34928	42.85
6.35404	26.2967		6.3538	43.705
6.3586	26.485		6.35836	43.645
6.36309	26.83		6.36285	43.93
6.36766	27.0967		6.36742	43.525
6.37215	27.1317		6.37192	43.49
6.37667	26.3233		6.37643	43.04
6.38125	27.3767		6.38101	42.795
6.38578	25.7633		6.38554	43.38
6.39032	26.475		6.39008	44.155
6.39489	26.8717		6.39465	43.005
6.39942	26.0667		6.39918	42.83
6.404	27.2067		6.40376	44.18
6.40856	27.4533		6.40832	43.37
6.41309	25.9067		6.41285	42.57
6.4176	26.0867		6.41736	43.61
6.42213	26.515		6.42189	44.155
6.4267	27.0917		6.42646	44.085
6.43124	27.0717		6.431	44.31
6.43578	26.705		6.43554	44.08
6.44032	26.6833		6.44008	42.765
6.44486	25.56		6.44462	42.82
6.44944	26.7933		6.44921	44.07
6.454	27.0517		6.45376	43.375
6.45856	27.1167		6.45832	44.085
6.46307	26.7467		6.46283	43.825
6.46757	26.9067		6.46733	43.58
6.4721	25.9183		6.47186	44.27
6.47663	27.0167		6.47639	44.13
6.48122	26.5717		6.48098	42.845
6.48571	26.5017		6.48547	42.755
6.49018	26.2283		6.48994	44.31
6.49468	26.6517		6.49444	42.91
6.49918	27.29		6.49894	43.16
6.50369	26.9017		6.50346	44.75
6.50822	25.1483		6.50798	43.17
6.51278	26.725		6.51254	42.825
6.51731	26.9133		6.51707	43.105
6.5218	25.9383		6.52157	43.33
6.52631	26.1017		6.52607	42.915
6.53081	25.78		6.53057	42.84
6.53531	26.5483		6.53507	44.615
6.53983	26.7567		6.53959	43.93
6.54436	25.445		6.54412	43.59
6.54892	25.9733		6.54868	42.755
6.55344	27.1767		6.5532	44.49
6.55797	26.115		6.55773	44.305
6.56253	26.5333		6.56229	44.46
6.56705	25.3533		6.56681	42.795
6.57154	27.33		6.5713	44.34
6.57607	26.5867		6.57583	43.875
6.5806	27.6333		6.58036	42.975
6.58512	27.0967		6.58489	44.16
6.58969	26.565		6.58945	43.055
6.59421	26.4783		6.59397	42.985
6.59872	26.7467		6.59848	42.63
6.60329	27.2067		6.60305	42.96
6.60783	26.9867		6.60759	43.21
6.61239	26.2283		6.61215	43.82
6.61692	25.575		6.61668	43.05
6.62144	25.6083		6.6212	43.01
6.62597	26.7283		6.62573	42.405
6.63051	26.13		6.63027	43.215
6.63501	26.03		6.63477	43.94
6.63957	27.0667		6.63933	43.02
6.64414	26.8033		6.6439	42.67
6.64868	25.8033		6.64844	43.42
6.65318	26.3217		6.65294	42.545
6.65766	26.2033		6.65742	41.98
6.66223	26.8383		6.66199	43.875
6.66676	26.0917		6.66652	44.09
6.67129	26.7317		6.67105	43.105
6.67582	26.8183		6.67558	42.415
6.68034	26.1133		6.6801	44.205
6.68484	25.2567		6.6846	43.305
6.68936	26.045		6.68912	43.4
6.69386	27.0917		6.69362	43.73
6.69836	25.755		6.69812	43.5
6.70286	25.8033		6.70262	43.66
6.70739	26.565		6.70715	42.78
6.71197	26.345		6.71173	44.515
6.71652	25.8967		6.71628	42.76
6.72105	26.39		6.72081	44.13
6.72559	24.975		6.72535	44
6.73015	26.8433		6.72991	43.39
6.73465	26.385		6.73441	44.045
6.73918	26.115		6.73894	43.6
6.7437	25.9733		6.74347	44.365
6.74823	26.35		6.74799	43.56
6.7528	25.7667		6.75256	44.31
6.75736	26.1933		6.75712	44.085
6.76188	26.0717		6.76165	43.035
6.7664	26.4067		6.76616	43.61
6.77093	26.905		6.77069	43.19
6.77544	25.8067		6.7752	43.97
6.78	25.705		6.77976	44.21
6.78451	25.9033		6.78427	43.375
6.78904	25.5583		6.7888	42.345
6.79362	26.4		6.79338	43.65
6.79815	26.2467		6.79791	43.515
6.80266	26.7283		6.80242	43.74
6.80719	25.8417		6.80695	43.645
6.81173	26.8883		6.81149	43.455
6.81627	25.99		6.81603	43.515
6.82081	26.005		6.82057	43.84
6.82538	26.1217		6.82514	43.4
6.82995	26.9267		6.82971	43.555
6.83449	26.11		6.83426	42.815
6.83902	26.8067		6.83878	41.79
6.84354	26.33		6.8433	43.71
6.84804	25.245		6.8478	43.465
6.85254	25.5933		6.8523	43.3
6.85706	25.3467		6.85682	42.675
6.86156	26.9867		6.86132	44.26
6.86609	25.7783		6.86585	44.62
6.87056	25.9367		6.87032	43.06
6.87511	25.6217		6.87487	42.315
6.87961	26.5333		6.87937	43.175
6.88415	25.9767		6.88391	42.805
6.8887	25.3067		6.88846	43.02
6.89323	26.8417		6.89299	43.9
6.89774	25.7667		6.8975	43.255
6.90224	25.6717		6.902	43.11
6.90674	26.9467		6.9065	43.89
6.91127	25.5233		6.91103	43.735
6.9158	27.2		6.91556	42.665
6.92036	26.7383		6.92012	43.935
6.92488	24.7183		6.92464	43.95
6.92937	25.7583		6.92913	43.4
6.93385	26.7		6.93362	43.48
6.93837	25.3833		6.93813	43.665
6.9429	25.7717		6.94266	43.56
6.9474	26.54		6.94716	43.445
6.95191	25.2333		6.95167	43.8
6.95647	25.6517		6.95623	42.3
6.96098	25.7983		6.96074	44.265
6.96549	26.1767		6.96525	43.545
6.97002	25.995		6.96978	42.71
6.97454	25.6817		6.9743	42.715
6.97905	25.87		6.97881	42.915
6.9836	25.7883		6.98337	43.075
6.98815	25.9633		6.98791	43.475
6.99269	26.025		6.99245	43.85
6.99722	25.7867		6.99698	42.41
7.00176	25.355		7.00152	43.4
7.00633	26.31		7.00609	42.175
7.01088	25.4183		7.01064	43.675
7.01541	26.0017		7.01517	42.785
7.01995	23.7333		7.01971	42.945
7.02442	25.525		7.02418	42.72
7.02894	26.3833		7.0287	42.73
7.03346	25.4633		7.03322	42.815
7.03803	25.795		7.03779	44.085
7.04259	26.4917		7.04235	43.39
7.04709	25.9433		7.04685	43.34
7.05159	25.4583		7.05135	43.455
7.05613	25.865		7.05589	43.595
7.06063	26.1217		7.06039	43.19
7.06514	24.925		7.06491	42.785
7.06967	25.96		7.06943	42.28
7.07416	26.355		7.07392	45.035
7.07869	25.3817		7.07845	43.125
7.08317	26.0133		7.08293	44.095
7.08767	26.0833		7.08743	44.665
7.0922	25.185		7.09196	44.24
7.09673	24.0883		7.09649	43.245
7.10128	26.6767		7.10104	43.04
7.10581	24.3917		7.10557	42.83
7.11038	25.6567		7.11014	42.865
7.11491	26.1967		7.11467	43.6
7.11946	25.48		7.11922	42.64
7.12398	26.19		7.12374	43.445
7.12848	25.1983		7.12824	43.715
7.13299	25.87		7.13275	43.52
7.13756	26.135		7.13732	44.065
7.14209	25.6683		7.14185	42.795
7.14663	26.505		7.14639	42.35
7.15114	25.4783		7.1509	42.42
7.15569	25.14		7.15545	42.68
7.1602	25.13		7.15996	42.04
7.16478	25.73		7.16454	43.545
7.16932	25.045		7.16908	43.07
7.17385	25.655		7.17361	42.605
7.17839	25.4133		7.17815	43.555
7.18294	26.2583		7.1827	43.15
7.18751	24.9783		7.18727	42.955
7.19203	24.4267		7.19179	44.15
7.19656	26.2217		7.19632	43.52
7.20109	24.985		7.20085	42.97
7.20563	25.2		7.20539	42.135
7.21016	25.1883		7.20992	43.575
7.21465	26.1567		7.21442	43.395
7.2192	25.0817		7.21896	41.515
7.22372	26.605		7.22349	43.035
7.22825	25.075		7.22801	43.385
7.23278	25.7917		7.23254	42.865
7.23731	26.2317		7.23707	43.53
7.24186	25.105		7.24162	42.965
7.24639	25.9917		7.24615	43.535
7.25092	24.8583		7.25068	42.505
7.25542	23.9967		7.25518	43.64
7.2599	24.72		7.25967	43.01
7.26443	25.8767		7.26419	44.105
7.26896	25.1417		7.26872	42.77
7.27349	25.7		7.27325	43.845
7.278	26.54		7.27776	43.15
7.28253	25.6733		7.28229	44.205
7.28706	26.2083		7.28682	43.395
7.2916	26.065		7.29136	43.36
7.29613	25.6983		7.29589	43.32
7.30066	25.0017		7.30042	42.695
7.30518	24.8567		7.30494	43.51
7.30972	25.88		7.30948	43.345
7.31428	24.4383		7.31404	42.32
7.31881	26.415		7.31857	42.825
7.32334	24.3		7.3231	42.915
7.32786	25.2667		7.32762	44.18
7.33236	25.1217		7.33212	42.61
7.33695	25.545		7.33671	42.445
7.3415	24.9367		7.34127	43.6
7.34605	26.105		7.34581	42.995
7.3506	24.6417		7.35036	43.14
7.35517	24.2667		7.35493	42.715
7.35967	25.3933		7.35943	43.115
7.3642	25.1033		7.36396	42.73
7.36874	24.615		7.3685	43.41
7.3733	24.5433		7.37306	42.245
7.37786	25.0567		7.37763	42.55
7.38242	25.825		7.38218	44.725
7.38693	24.9683		7.38669	43.545
7.39146	25.4983		7.39122	44.175
7.39595	25.505		7.39571	43.315
7.40046	24.9667		7.40022	43.28
7.40502	25.5117		7.40478	42.24
7.40953	24.64		7.40929	43.39
7.41406	24.97		7.41382	43.11
7.41856	25.3617		7.41832	43.02
7.42307	24.5383		7.42283	42.435
7.42763	25.325		7.42739	42.175
7.43215	26.0083		7.43192	43.12
7.43668	24.89		7.43644	43.015
7.44124	25.62		7.441	42.735
7.44581	26.5733		7.44557	42.565
7.45036	26.0367		7.45012	42.395
7.45486	24.1983		7.45462	43.145
7.45942	26.0067		7.45918	43.095
7.46397	26.5317		7.46373	41.78
7.46852	24.8817		7.46828	42.645
7.47304	24.9883		7.4728	43.25
7.47757	24.3983		7.47733	42.95
7.4821	24.71		7.48186	42.7
7.48663	25.2517		7.48639	42.285
7.49116	25.29		7.49092	42.825
7.49571	24.3067		7.49547	42.1
7.50027	25.2717		7.50003	43.84
7.50478	25.995		7.50454	43.72
7.50931	24.755		7.50907	42.9
7.51382	25.37		7.51358	41.955
7.51834	24.3417		7.5181	42.565
7.52284	24.46		7.5226	43.725
7.52738	24.165		7.52714	42.94
7.53192	25.4983		7.53168	42.69
7.53646	24.82		7.53622	42.84
7.54102	23.9667		7.54078	42.615
7.54554	25.5767		7.5453	43.155
7.55008	24.65		7.54985	43.02
7.55465	24.3617		7.55441	42.805
7.55919	26.4333		7.55896	42.585
7.56371	25.2383		7.56347	42
7.56821	26.0983		7.56797	42.39
7.57272	25.4367		7.57248	42.53
7.57726	25.0017		7.57702	41.815
7.58182	25.4233		7.58158	41.565
7.58632	24.72		7.58608	42.965
7.59086	24.3317		7.59062	42.695
7.59537	24.5633		7.59514	43.09
7.59992	23.6633		7.59968	43.885
7.60447	25.2667		7.60423	43.345
7.60903	24.76		7.60879	43.16
7.61358	24.4483		7.61334	42.33
7.61811	25.0267		7.61787	42.755
7.62261	24.335		7.62237	43.35
7.62711	25.2567		7.62687	41.13
7.63164	24.1467		7.6314	42.175
7.63617	24.5717		7.63593	43.425
7.64069	24.4183		7.64045	43.705
7.64522	24.7967		7.64498	42.665
7.64975	25.8517		7.64951	43.02
7.65428	24.6917		7.65404	43.06
7.65881	25.6517		7.65857	42.57
7.66333	24.4		7.66309	42.735
7.66787	25.0317		7.66763	41.995
7.6724	24.925		7.67216	43.525
7.67694	24.1283		7.6767	42.745
7.68147	25.3367		7.68123	42.555
7.68603	24.7617		7.68579	42.975
7.6906	23.94		7.69036	42.61
7.69512	24.465		7.69488	43.945
7.69967	24.57		7.69943	42.895
7.70422	24.35		7.70399	42.635
7.70877	24.6317		7.70853	42.065
7.71331	24.155		7.71307	43.08
7.71785	24.4867		7.71761	43.505
7.72236	23.9283		7.72212	41.925
7.72689	24.61		7.72665	44.085
7.7314	25.0533		7.73116	43.81
7.73595	25.6167		7.73571	43.44
7.74046	24.4783		7.74022	42.34
7.74496	24.7117		7.74472	42.565
7.74949	24.3467		7.74925	43.09
7.75402	24.66		7.75378	43.16
7.75856	25.415		7.75832	43.885
7.76307	24.145		7.76283	43.16
7.76758	25.3433		7.76734	42.995
7.77211	24.975		7.77187	43.46
7.77661	24.51		7.77637	42.88
7.78115	24.8767		7.78091	42.695
7.78565	23.8617		7.78541	43.075
7.79021	24.4533		7.78997	43.765
7.79476	24.9867		7.79452	42.13
7.79932	24.0767		7.79908	42.96
7.80382	24.2917		7.80358	43.31
7.80832	24.9717		7.80808	43.45
7.81282	24.68		7.81258	42.57
7.81732	24.32		7.81708	42.115
7.82185	24.3183		7.82161	42.16
7.82635	24.5267		7.82611	42.8
7.83087	24.6567		7.83063	42.68
7.83539	25.325		7.83515	43.98
7.8399	25.3383		7.83966	41.725
7.84443	24.7567		7.84419	43.585
7.84894	24.1917		7.8487	43.42
7.85353	24.095		7.85329	43.56
7.85805	24.1		7.85781	42.83
7.8626	25.3133		7.86236	43.105
7.86717	22.8933		7.86693	42.165
7.87172	25.0683		7.87148	44.02
7.87626	23.42		7.87602	42.305
7.88078	24.58		7.88054	42.01
7.88532	24.72		7.88508	43.175
7.88987	24.7617		7.88963	43.445
7.89443	24.45		7.89419	42.505
7.89898	24.8067		7.89875	42.245
7.90356	23.5433		7.90332	43.05
7.90807	24.8567		7.90783	42.53
7.91258	24.3983		7.91234	42.805
7.91711	24.7117		7.91687	42.475
7.92164	23.83		7.9214	43.64
7.92614	24.4		7.9259	43.36
7.93069	24.3867		7.93045	42.77
7.93525	25.1317		7.93501	42.5
7.93976	24.4		7.93952	43.115
7.94429	23.6917		7.94405	42.115
7.94884	24.1083		7.9486	43.09
7.95339	22.7833		7.95315	43.455
7.9579	23.9233		7.95766	41.085
7.9624	24.54		7.96216	43.615
7.96689	25.0567		7.96665	42.465
7.97143	24.7883		7.97119	42.275
7.97597	25.1467		7.97573	42.145
7.98052	23.86		7.98028	42.355
7.98508	24.915		7.98484	42.97
7.98961	23.8567		7.98937	42.115
7.99414	23.1867		7.9939	42.69
7.99869	23.4933		7.99845	43.14
8.00325	23.9967		8.00301	43.105
8.00779	23.6733		8.00755	42.935
8.01232	24.3167		8.01208	42.33
8.01686	23.3867		8.01662	43.475
8.02141	23.3333		8.02117	42.53
8.02595	24.9533		8.02572	43.03
8.03045	25.41		8.03022	43.445
8.035	24.0783		8.03476	42.525
8.03952	23.9967		8.03928	41.155
8.04407	23.5267		8.04383	41.38
8.04864	23.9933		8.0484	43.015
8.0532	23.2217		8.05296	43.265
8.05776	24.3117		8.05752	42.14
8.0623	24.2117		8.06206	43.26
8.06686	24.7017		8.06662	42.49
8.07138	24.4467		8.07115	42.35
8.07593	24.3017		8.07569	42.76
8.08048	23.5033		8.08024	42.49
8.08508	24.3217		8.08484	42.045
8.08965	24.0167		8.08941	42.815
8.09416	23.62		8.09392	42.955
8.09866	24.7983		8.09842	43.605
8.1032	24.4633		8.10296	42.995
8.10772	24.395		8.10748	43.01
8.11224	24.385		8.11201	41.89
8.11679	24.0067		8.11655	43.16
8.12129	23.985		8.12105	42.815
8.1258	23.8783		8.12556	42.205
8.13031	23.865		8.13007	42.93
8.13479	23.755		8.13455	42.38
8.13929	22.82		8.13905	43.08
8.14381	24.2617		8.14357	42.89
8.14831	23.1367		8.14807	41.865
8.15286	25.3583		8.15261	42.185
8.15738	25.295		8.15714	42.64
8.16191	24.365		8.16167	42.515
8.16644	24.955		8.1662	42.385
8.17099	24.5083		8.17075	43
8.17556	23.3367		8.17532	42.27
8.1801	24.2383		8.17986	42.185
8.18463	23.765		8.18439	43.06
8.18916	23.9133		8.18892	42.295
8.19372	24.3867		8.19348	43.05
8.19826	24.1017		8.19802	43.49
8.2028	24.0717		8.20256	43.435
8.20735	24.265		8.20711	41.04
8.21191	24.0733		8.21167	43.62
8.21644	23.5033		8.2162	42.725
8.22094	24.49		8.2207	41.42
8.22548	24.45		8.22524	42.75
8.23008	24.5917		8.22984	42.065
8.23462	23.7233		8.23438	42.775
8.23917	24.1917		8.23893	42.755
8.2437	23.3017		8.24346	42.235
8.24823	23.5983		8.24799	42.795
8.25276	23.2133		8.25252	42.84
8.25732	24.7483		8.25709	43.755
8.26184	24.285		8.2616	43.545
8.26635	24.4217		8.26611	42.7
8.27087	23.38		8.27063	41.795
8.27542	23.4333		8.27518	42.41
8.27995	23.8617		8.27971	42.515
8.28449	23.7367		8.28425	42.105
8.28898	24.295		8.28874	42.015
8.29351	23.5783		8.29327	42.355
8.29803	23.5767		8.29779	42.26
8.30253	23.5783		8.30229	43.26
8.30706	24.9667		8.30682	42.26
8.31156	23.0417		8.31132	42.73
8.31606	23.9533		8.31582	41.84
8.32055	24.2767		8.32031	42.045
8.32507	22.8783		8.32483	42.27
8.3296	23.4083		8.32936	42.535
8.33413	22.8033		8.33389	42.04
8.33864	24.9133		8.3384	42.21
8.34314	23.455		8.3429	43.31
8.34764	24.875		8.3474	41.22
8.35223	22.94		8.35199	42.685
8.35673	23.6117		8.35649	42.65
8.36126	24.42		8.36102	41.96
8.3658	23.5433		8.36556	42.105
8.37035	24.2067		8.37011	42.415
8.37485	25.2467		8.37461	41.515
8.37937	22.7967		8.37913	41.535
8.38389	24.12		8.38365	42.87
8.38844	25.0917		8.3882	41.66
8.39295	23.4317		8.39271	41.96
8.39751	23.1783		8.39727	41.94
8.40202	23.1867		8.40178	41.29
8.40656	24.6583		8.40632	43.385
8.4111	23.6183		8.41086	41.8
8.41564	24.7267		8.4154	41.565
8.42016	23.79		8.41992	41.85
8.4247	22.955		8.42446	42.695
8.4293	23.4783		8.42906	42.96
8.43386	24.1667		8.43363	42.175
8.43841	23.305		8.43817	42
8.44299	23.2033		8.44275	42.625
8.44752	24.8867		8.44728	42.47
8.45202	23.465		8.45178	42.905
8.45654	24.4233		8.45631	41.86
8.46104	23.9733		8.46081	43.43
8.46556	24.1		8.46532	42.49
8.47009	22.3817		8.46985	42.065
8.47459	23.795		8.47435	42.035
8.47909	23.8733		8.47885	43.45
8.48361	23.6383		8.48337	41.615
8.48813	23.2983		8.48789	42.535
8.49268	23.635		8.49244	42.43
8.49721	24.28		8.49697	43.175
8.50175	23.4167		8.50151	41.33
8.50631	23.34		8.50607	41.845
8.51086	22.975		8.51062	42.805
8.51542	24.2983		8.51518	43.115
8.51992	23.8783		8.51968	42.04
8.52445	22.5467		8.52421	43.025
8.52897	23.6267		8.52873	41.835
8.5335	23.4883		8.53326	41.945
8.53803	23.5283		8.53779	43.165
8.54259	22.9717		8.54235	42.105
8.54711	23.2867		8.54687	41.985
8.55164	23.8433		8.5514	42.105
8.55617	23.0067		8.55593	43.045
8.56068	23.61		8.56044	43.395
8.5652	23.5017		8.56496	40.97
8.5697	23.7367		8.56946	41.02
8.57422	23.62		8.57398	42.57
8.57877	23.865		8.57853	42.09
8.58329	24.7483		8.58305	43.21
8.58784	23.39		8.5876	41.675
8.59238	22.65		8.59214	41.635
8.59692	22.6433		8.59668	42.035
8.60145	23.295		8.60121	42.22
8.606	23.675		8.60576	42.22
8.61056	24.4983		8.61032	41.845
8.61508	23.9417		8.61484	42.44
8.61962	23.6883		8.61939	42.62
8.62413	23.43		8.62389	41.62
8.62863	24.0783		8.62839	41.705
8.63317	23.6833		8.63293	42.11
8.63771	23.4533		8.63747	41.415
8.64224	23.3583		8.642	43.5
8.64674	22.39		8.6465	41.235
8.65132	24.0167		8.65108	42.29
8.65581	22.5867		8.65557	42.45
8.66031	24.6917		8.66007	42.97
8.66485	23.87		8.66461	42.915
8.6694	23.1067		8.66916	41.005
8.6739	23.1617		8.67366	42.465
8.67847	23.4783		8.67823	41.03
8.683	23.1933		8.68276	42.04
8.68753	22.8883		8.68729	42.765
8.69207	23.6867		8.69183	41.68
8.69657	24.49		8.69633	43.095
8.70112	22.87		8.70088	42.02
8.70565	23.3067		8.70541	43.335
8.71015	23.1533		8.70991	42.035
8.71468	23.075		8.71444	41.335
8.71922	22.3517		8.71898	42.685
8.72378	23.2967		8.72354	42.12
8.72833	23.1117		8.72809	43.545
8.73287	23.4433		8.73263	42.21
8.73737	22.8133		8.73713	42.055
8.74192	23.19		8.74168	42.045
8.7465	23.8167		8.74626	42.535
8.75105	23.065		8.75081	42.275
8.75562	22.9533		8.75538	41.015
8.76012	23.6933		8.75988	43.105
8.76466	22.3367		8.76442	42.46
8.76922	23.15		8.76898	42.64
8.77373	23.75		8.77349	43.08
8.77826	22.37		8.77802	42.61
8.78283	22.7783		8.78259	42.18
8.78737	23.465		8.78713	42.505
8.7919	23.04		8.79166	42.885
8.79642	23.7033		8.79619	40.845
8.80097	23.7383		8.80073	42.615
8.80549	23.985		8.80525	42.62
8.81004	23.34		8.8098	42.055
8.81458	22.9183		8.81434	42.835
8.81913	22.7133		8.81889	41.925
8.82366	23.9617		8.82342	43.18
8.82822	23.4083		8.82798	42.1
8.83278	22.5683		8.83254	42.07
8.8373	23.0133		8.83706	42.31
8.84181	23.8117		8.84157	43.5
8.84631	23.3933		8.84607	42.175
8.85081	23.905		8.85057	42.845
8.8553	22.935		8.85506	42.27
8.8598	22.8633		8.85956	42.16
8.86431	23.8083		8.86407	43.335
8.86881	23.465		8.86857	41.59
8.8733	23.08		8.87306	42.46
8.87782	23.4733		8.87758	42.825
8.88234	22.4833		8.8821	42.03
8.88684	23.3683		8.8866	41.025
8.89135	23.3133		8.89111	41.785
8.89588	23.9233		8.89564	41.535
8.90044	23.4717		8.9002	41.37
8.90499	23.72		8.90475	41.41
8.90952	23.235		8.90928	41.165
8.91406	23.13		8.91382	41.825
8.91864	23.7767		8.9184	42.285
8.92314	24.065		8.9229	40.82
8.92769	23.795		8.92745	41.995
8.93221	23.1967		8.93197	42.95
8.93677	23.0233		8.93653	42.59
8.94128	22.435		8.94104	42.935
8.94585	23.8517		8.94561	41.21
8.95039	22.9333		8.95015	42.05
8.95494	23.4917		8.9547	41.38
8.95942	24.0833		8.95918	42.19
8.96393	23.0783		8.9637	42.35
8.96844	22.925		8.9682	42.3
8.97296	22.9833		8.97272	42.885
8.97748	23.9717		8.97724	40.895
8.98202	23.34		8.98178	42.11
8.98655	22.915		8.98631	42.1
8.99106	23.0783		8.99082	42.675
8.9956	22.69		8.99536	42.525
9.00013	23.585		8.99989	42.34
9.00464	23.4917		9.0044	41.425
9.00918	24.5367		9.00894	41.945
9.01372	22.8183		9.01349	42.09
9.01829	23.0967		9.01806	42.075
9.02285	21.8167		9.02261	42.57
9.02738	23.1633		9.02714	41.485
9.03192	23.7233		9.03168	41.96
9.03646	23.0033		9.03622	42.395
9.04102	22.35		9.04078	42.59
9.04549	22.09		9.04525	42.225
9.05002	22.995		9.04978	43.42
9.05453	22.5783		9.05429	42.355
9.05907	23.2017		9.05883	42.4
9.06364	23.5783		9.0634	42.09
9.06817	22.8867		9.06793	42.165
9.07267	23.6167		9.07243	41.455
9.0772	23.55		9.07696	42.465
9.08171	23.7733		9.08147	42.26
[truncated: 8,147 more rows]

## Sheet: Fig. 2f
Curve i			Curve ii
Time (h)	Concentration (μM)		Time (h)	Concentration (μM)
0.00164	0.000717303		0.0014	0.00105
0.00617	-0.000169884		0.00593	0.00198
0.01067	0.00173		0.01043	0.00163
0.01518	0.00234		0.01494	0.000564063
0.01974	-0.000150847		0.0195	0.00103
0.02428	-0.00117		0.02404	0.0025
0.02878	0.27351		0.02854	0.00227
0.03334	0.30166		0.0331	0.00264
0.03791	0.32167		0.03767	0.00206
0.04247	0.33371		0.04223	0.00249
0.04703	0.32285		0.04679	0.00341
0.05154	0.34107		0.0513	0.00402
0.05604	0.32825		0.0558	0.00357
0.0606	0.33475		0.06036	0.00585
0.06514	0.31849		0.0649	0.00561
0.06967	0.32989		0.06943	0.00557
0.07421	0.31368		0.07397	0.00531
0.07877	0.31872		0.07853	0.00621
0.08329	0.30795		0.08305	0.00488
0.08785	0.30642		0.08761	0.00692
0.09239	0.31246		0.09215	0.0071
0.09693	0.29785		0.0967	0.00809
0.10151	0.29564		0.10127	0.00871
0.10606	0.29621		0.10582	0.00871
0.11059	0.29451		0.11035	0.00889
0.11514	0.29761		0.1149	0.00903
0.11967	0.2893		0.11943	0.00924
0.1242	0.28809		0.12396	0.01058
0.12871	0.28255		0.12847	0.01167
0.13327	0.27872		0.13303	0.01185
0.1378	0.2896		0.13756	0.01243
0.14235	0.29142		0.14211	0.0126
0.14688	0.28753		0.14664	0.0116
0.15143	0.28569		0.1512	0.01263
0.15599	0.28696		0.15575	0.01352
0.16052	0.2892		0.16028	0.01315
0.16509	0.28272		0.16485	0.01618
0.16967	0.28214		0.16943	0.01442
0.17426	0.27962		0.17402	0.01372
0.17878	0.2855		0.17854	0.01561
0.18328	0.28558		0.18304	0.01573
0.18778	0.27508		0.18754	0.01662
0.19228	0.28371		0.19204	0.01775
0.19678	0.28586		0.19654	0.01799
0.20689	0.28346		0.20665	0.01757
0.21142	0.27734		0.21118	0.01719
0.21592	0.27275		0.21568	0.01753
0.22048	0.27799		0.22024	0.01834
0.22505	0.27439		0.22481	0.01755
0.22959	0.27385		0.22935	0.01995
0.23413	0.28022		0.23389	0.0179
0.23867	0.27326		0.23843	0.01904
0.2432	0.26645		0.24296	0.01779
0.24778	0.27392		0.24754	0.01903
0.25231	0.26519		0.25207	0.01941
0.25682	0.26201		0.25658	0.02177
0.26132	0.26685		0.26108	0.02074
0.26585	0.27032		0.26561	0.01935
0.27038	0.268		0.27014	0.01969
0.27492	0.25615		0.27468	0.02039
0.27948	0.27193		0.27924	0.02071
0.28403	0.26323		0.28379	0.02146
0.28855	0.26353		0.28831	0.02183
0.29306	0.26162		0.29282	0.02201
0.2976	0.26646		0.29736	0.02292
0.30213	0.26167		0.30189	0.02379
0.30666	0.25756		0.30642	0.02197
0.31123	0.25793		0.31099	0.02501
0.31578	0.25849		0.31554	0.02482
0.32032	0.27015		0.32008	0.02578
0.32487	0.28061		0.32463	0.02522
0.32944	0.27105		0.3292	0.02579
0.33401	0.27025		0.33377	0.02761
0.33856	0.2674		0.33832	0.02847
0.34309	0.26665		0.34285	0.02982
0.34763	0.27142		0.34739	0.02968
0.35218	0.27781		0.35195	0.02766
0.35671	0.27055		0.35647	0.03139
0.36124	0.26414		0.361	0.03309
0.36578	0.2738		0.36554	0.03166
0.37031	0.27566		0.37007	0.03397
0.37481	0.26317		0.37457	0.03218
0.37928	0.26642		0.37904	0.0344
0.38385	0.27005		0.38361	0.03284
0.38836	0.2611		0.38812	0.03488
0.39291	0.26786		0.39267	0.03233
0.39746	0.26182		0.39722	0.03632
0.40202	0.2663		0.40178	0.03501
0.40657	0.25712		0.40633	0.03333
0.4111	0.25295		0.41086	0.03348
0.41566	0.25867		0.41542	0.03326
0.42018	0.2608		0.41994	0.03496
0.42468	0.26561		0.42444	0.03614
0.4292	0.25761		0.42896	0.03652
0.43377	0.25665		0.43353	0.03536
0.44345	0.25766		0.44321	0.03598
0.44796	0.26099		0.44772	0.03427
0.45247	0.25724		0.45223	0.03353
0.457	0.26539		0.45676	0.03599
0.46153	0.25529		0.46129	0.03431
0.46609	0.25863		0.46585	0.03502
0.47061	0.25682		0.47037	0.03414
0.47516	0.25685		0.47492	0.03662
0.47972	0.25353		0.47948	0.03534
0.48428	0.24971		0.48404	0.0367
0.48886	0.25596		0.48862	0.03795
0.49339	0.25291		0.49315	0.03644
0.49795	0.25048		0.49771	0.03668
0.50245	0.24909		0.50221	0.03882
0.50699	0.25498		0.50675	0.03526
0.51702	0.24768		0.51678	0.03833
0.52156	0.25069		0.52132	0.03569
0.5261	0.24537		0.52586	0.039
0.53061	0.24564		0.53037	0.03725
0.53514	0.24062		0.5349	0.03637
0.53967	0.23806		0.53943	0.03594
0.54421	0.24247		0.54397	0.03561
0.54877	0.23515		0.54853	0.03627
0.55331	0.24115		0.55307	0.03749
0.55785	0.24529		0.55761	0.03859
0.56235	0.2485		0.56211	0.03814
0.56688	0.23521		0.56664	0.03648
0.57143	0.23953		0.57119	0.0384
0.57595	0.23927		0.57571	0.03859
0.58046	0.23821		0.58022	0.03823
0.58496	0.2385		0.58472	0.03953
0.58949	0.23213		0.58925	0.039
0.59399	0.2413		0.59375	0.03799
0.59849	0.24313		0.59825	0.03834
0.60299	0.23954		0.60275	0.0393
0.60746	0.23474		0.60722	0.03866
0.61198	0.23846		0.61174	0.03858
0.61653	0.23087		0.61629	0.03929
0.62103	0.23281		0.62079	0.041
0.62557	0.23767		0.62533	0.03898
0.63007	0.22702		0.62983	0.03782
0.63464	0.23733		0.6344	0.03923
0.63917	0.22835		0.63893	0.03944
0.6437	0.23833		0.64346	0.03795
0.64827	0.23168		0.64803	0.03879
0.65278	0.22475		0.65254	0.03799
0.65731	0.23238		0.65707	0.03704
0.66184	0.22714		0.6616	0.03956
0.66637	0.22532		0.66613	0.04058
0.67091	0.22723		0.67067	0.03762
0.67544	0.22626		0.6752	0.03835
0.67996	0.2213		0.67972	0.03937
0.68453	0.22134		0.68429	0.03825
0.68906	0.2315		0.68882	0.04026
0.69357	0.23593		0.69333	0.04096
0.6981	0.22102		0.69786	0.04067
0.70263	0.21732		0.70239	0.04118
0.70717	0.22272		0.70693	0.04128
0.71173	0.22705		0.71149	0.039
0.71627	0.21514		0.71603	0.04227
0.72081	0.21719		0.72057	0.03946
0.72534	0.22183		0.7251	0.04028
0.72985	0.2232		0.72961	0.03935
0.73439	0.21794		0.73415	0.04006
0.73896	0.22384		0.73872	0.03964
0.74346	0.21932		0.74322	0.04306
0.74799	0.22872		0.74775	0.03914
0.75246	0.2201		0.75222	0.03984
0.75696	0.21964		0.75672	0.03944
0.7615	0.21153		0.76126	0.04083
0.76603	0.21154		0.76579	0.04091
0.77056	0.21292		0.77032	0.04196
0.77511	0.21749		0.77487	0.04119
0.77964	0.20957		0.7794	0.04048
0.78417	0.20782		0.78393	0.04239
0.7887	0.21386		0.78846	0.04063
0.7932	0.21925		0.79296	0.03964
0.7977	0.2102		0.79746	0.03849
0.8022	0.20864		0.80196	0.04061
0.80674	0.20705		0.8065	0.03989
0.81125	0.21794		0.81101	0.04044
0.81577	0.21347		0.81553	0.04142
0.82027	0.20772		0.82003	0.04231
0.82479	0.21401		0.82455	0.04044
0.82934	0.21403		0.8291	0.04109
0.83391	0.21231		0.83367	0.04048
0.83846	0.21457		0.83822	0.04251
0.84297	0.21112		0.84273	0.04041
0.84749	0.20501		0.84725	0.04125
0.85204	0.21497		0.8518	0.0412
0.8566	0.20837		0.85636	0.04089
0.86116	0.20654		0.86092	0.04168
0.86572	0.2037		0.86548	0.04116
0.87027	0.20162		0.87003	0.03962
0.87478	0.20353		0.87454	0.04122
0.87931	0.20162		0.87907	0.04241
0.88382	0.20714		0.88358	0.04092
0.88834	0.20089		0.8881	0.04239
0.89289	0.20403		0.89265	0.04201
0.89745	0.2061		0.89721	0.04243
0.90197	0.21097		0.90173	0.04306
0.90653	0.19772		0.90629	0.04156
0.91109	0.20964		0.91085	0.0435
0.91565	0.20214		0.91541	0.0416
0.92018	0.19495		0.91994	0.04268
0.92472	0.20357		0.92448	0.04341
0.92922	0.20324		0.92898	0.04204
0.93375	0.20943		0.93351	0.04241
0.93828	0.20457		0.93804	0.04136
0.94275	0.20133		0.94251	0.04087
0.94725	0.20499		0.94701	0.0422
0.95181	0.19627		0.95157	0.04188
0.95633	0.2005		0.95609	0.04198
0.96086	0.19745		0.96062	0.04272
0.96533	0.19767		0.96509	0.04512
0.96983	0.19795		0.96959	0.04325
0.97436	0.19812		0.97412	0.04244
0.97887	0.19857		0.97864	0.04383
0.98339	0.18377		0.98315	0.042
0.98792	0.19946		0.98768	0.04177
0.99249	0.20171		0.99225	0.04327
0.99701	0.20072		0.99677	0.04488
1.00154	0.19853		1.0013	0.04445
1.00612	0.19825		1.00588	0.04184
1.01064	0.19388		1.0104	0.04381
1.01517	0.19946		1.01493	0.04312
1.01969	0.20625		1.01945	0.04045
1.02419	0.19657		1.02395	0.0438
1.02869	0.19469		1.02845	0.04196
1.03319	0.1959		1.03295	0.04365
1.03769	0.18728		1.03745	0.04127
1.04222	0.19037		1.04198	0.04399
1.04674	0.19333		1.0465	0.04207
1.05128	0.1908		1.05104	0.04311
1.05584	0.19487		1.0556	0.04419
1.06035	0.19269		1.06011	0.04317
1.06489	0.19591		1.06465	0.04294
1.06941	0.19576		1.06917	0.04265
1.07393	0.1893		1.07369	0.04408
1.07847	0.19149		1.07823	0.04569
1.08303	0.195		1.08279	0.04335
1.08754	0.19853		1.0873	0.04425
1.09209	0.18559		1.09185	0.04436
1.09666	0.18536		1.09642	0.04379
1.1012	0.18532		1.10096	0.04433
1.10575	0.19161		1.10551	0.04401
1.11028	0.18589		1.11004	0.04363
1.11484	0.19115		1.1146	0.0449
1.11939	0.18455		1.11915	0.04169
1.1239	0.18356		1.12366	0.04307
1.12843	0.18753		1.12819	0.04274
1.13293	0.19354		1.13269	0.04414
1.13746	0.18703		1.13722	0.04302
1.142	0.19622		1.14176	0.04407
1.14653	0.19011		1.14629	0.04415
1.15108	0.18273		1.15084	0.04523
1.15561	0.18399		1.15537	0.04377
1.16017	0.18691		1.15993	0.04538
1.16474	0.18551		1.1645	0.0448
1.16928	0.18833		1.16904	0.04594
1.17383	0.18266		1.17359	0.0451
1.17837	0.18539		1.17813	0.04465
1.18293	0.18433		1.18269	0.04494
1.1875	0.18619		1.18726	0.04272
1.19204	0.18766		1.1918	0.04451
1.19654	0.17939		1.1963	0.04439
1.20107	0.18224		1.20083	0.04594
1.2056	0.18356		1.20536	0.04645
1.2101	0.181		1.20986	0.04387
1.2146	0.18029		1.21436	0.04415
1.21907	0.18398		1.21883	0.04333
1.22357	0.18593		1.22333	0.04561
1.22805	0.18847		1.22782	0.04465
1.23258	0.17398		1.23234	0.04411
1.23708	0.18173		1.23684	0.04587
1.24158	0.18709		1.24134	0.0441
1.24612	0.18855		1.24588	0.0442
1.25064	0.18634		1.2504	0.04567
1.25514	0.18312		1.2549	0.04495
1.25968	0.18008		1.25944	0.04231
1.26421	0.18932		1.26397	0.04667
1.26875	0.17296		1.26851	0.04521
1.27329	0.17866		1.27305	0.04485
1.27782	0.17996		1.27758	0.04552
1.28236	0.17759		1.28212	0.04562
1.28692	0.1787		1.28668	0.04577
1.29144	0.17424		1.2912	0.04438
1.296	0.17247		1.29576	0.04618
1.30052	0.18212		1.30029	0.04514
1.30509	0.17735		1.30486	0.04497
1.30961	0.1724		1.30937	0.04693
1.31415	0.17239		1.31391	0.04642
1.31865	0.1753		1.31841	0.04572
1.32315	0.17076		1.32291	0.04516
1.32765	0.18141		1.32741	0.04566
1.33218	0.17477		1.33194	0.04467
1.33672	0.17782		1.33648	0.04466
1.34129	0.1775		1.34105	0.04461
1.3458	0.17965		1.34556	0.04597
1.3503	0.17108		1.35006	0.04768
1.35483	0.17619		1.35459	0.04618
1.35934	0.16942		1.3591	0.04621
1.36384	0.17896		1.3636	0.04453
1.36837	0.17686		1.36813	0.04609
1.37293	0.176		1.37269	0.04527
1.37746	0.17573		1.37722	0.04676
1.382	0.1806		1.38176	0.04506
1.38654	0.17272		1.3863	0.04683
1.39104	0.1808		1.3908	0.04587
1.39557	0.17425		1.39533	0.04762
1.40007	0.17027		1.39983	0.04487
1.40459	0.17213		1.40435	0.04463
1.40915	0.17209		1.40891	0.047
1.41368	0.17199		1.41344	0.04443
1.41821	0.17692		1.41797	0.04424
1.42271	0.16778		1.42247	0.04593
1.42729	0.16789		1.42705	0.04551
1.4318	0.1732		1.43156	0.04803
1.43634	0.17767		1.4361	0.04567
1.44086	0.16946		1.44062	0.04518
1.44543	0.16589		1.44519	0.04615
1.44993	0.17722		1.44969	0.04512
1.4545	0.17413		1.45426	0.04691
1.45902	0.16621		1.45878	0.04462
1.46357	0.17406		1.46333	0.04638
1.46808	0.17338		1.46784	0.04538
1.47262	0.17508		1.47238	0.04632
1.47716	0.17021		1.47692	0.04723
1.48169	0.17242		1.48145	0.04545
1.48624	0.17455		1.48601	0.04501
1.49079	0.17119		1.49055	0.04559
1.49531	0.17553		1.49507	0.04574
1.49981	0.16904		1.49957	0.04696
1.50431	0.17313		1.50407	0.04727
1.5089	0.17016		1.50866	0.04545
1.5134	0.172		1.51316	0.04575
1.51792	0.1702		1.51769	0.0453
1.52248	0.15925		1.52224	0.04676
1.52699	0.17376		1.52675	0.04572
1.53152	0.16685		1.53128	0.04513
1.53608	0.17198		1.53584	0.04798
1.54061	0.16018		1.54037	0.04659
1.54515	0.16837		1.54491	0.04485
1.54969	0.16489		1.54945	0.04695
1.55423	0.15942		1.55399	0.04648
1.55873	0.16893		1.55849	0.04716
1.56323	0.16702		1.56299	0.04662
1.56776	0.16995		1.56752	0.04749
1.57229	0.17038		1.57205	0.04685
1.5768	0.16902		1.57656	0.04673
1.58133	0.16029		1.58109	0.0458
1.58591	0.16242		1.58567	0.04479
1.59044	0.16964		1.5902	0.04541
1.59499	0.17044		1.59475	0.04691
1.59948	0.16212		1.59924	0.04542
1.60402	0.15914		1.60378	0.04668
1.60852	0.16834		1.60828	0.04586
1.61313	0.16625		1.61289	0.046
1.61765	0.17104		1.61741	0.04609
1.62217	0.16364		1.62193	0.04493
1.62673	0.16424		1.62649	0.04803
1.63124	0.15849		1.631	0.04739
1.63577	0.16578		1.63553	0.04557
1.64034	0.16277		1.6401	0.04787
1.64487	0.15962		1.64463	0.04658
1.64944	0.1653		1.6492	0.0467
1.65399	0.16334		1.65375	0.04529
1.65851	0.1612		1.65827	0.04677
1.66302	0.16375		1.66278	0.04547
1.66758	0.16367		1.66734	0.04652
1.67208	0.16344		1.67184	0.04614
1.67663	0.15573		1.67639	0.04722
1.68117	0.1646		1.68093	0.04679
1.6857	0.16789		1.68546	0.04739
1.6902	0.15731		1.68996	0.04668
1.69474	0.15862		1.6945	0.04728
1.69926	0.16349		1.69902	0.04697
1.70377	0.15749		1.70353	0.04687
1.70826	0.16055		1.70802	0.0467
[truncated: 25,401 more rows]

## Sheet: Fig. 2g
Curve i			Curve ii
[truncated: 25,776 more rows]

## Sheet: Fig. 3b
Time (h)	Concentration (μM)
[truncated: 10,587 more rows]

[truncated: 72 more sheets: Fig. 3c, Fig. 3d, Fig. 3f, Fig. 3g, Fig. 3h, Fig. 4b, Fig. 4c, Fig. 4d, Fig. 4f, Fig. 4g, Fig. 4i, Fig. 4j, Supplementary Fig. 3b, Supplementary Fig. 5, Supplementary Fig. 6a, Supplementary Fig. 6b, Supplementary Fig. 7b, Supplementary Fig. 7c, Supplementary Fig. 7d, Supplementary Fig. 7e …]
